# Supplementary material for: Enumerateblood – an R package to estimate the cellular composition of whole blood from Affymetrix Gene ST gene expression profiles
Source: BMC Genomics. 2017 Jan 6;18:43. doi: 10.1186/s12864-016-3460-1 (PMC5219701; doi:10.1186/s12864-016-3460-1)
Supplement: Additional file 2: — Association of the 600 CpG sites used by minfi's ‘estimateCellCounts’ function with disease status (Table S1), sex (Table S2), or age (Table S3), after adjusting for cellular composition using CBC/Diffs in the RTP cohort. (XLSX 172 kb) [file 12864_2016_3460_MOESM2_ESM.xlsx]

## Sheet: disease (adjusting for cbcs)
	logFC	AveExpr	t	P.Value	adj.P.Val	B
cg18857618	0.000465457	0.825538	2.95271	0.00444776	0.997956	-6.6896
cg10142452	-0.000608344	0.799253	-2.80782	0.0066646	0.997956	-7.06351
cg00288598	0.000935963	0.653422	2.73515	0.00812471	0.997956	-7.24553
cg10502324	0.000718139	0.639032	2.62935	0.0107791	0.997956	-7.50385
cg25486399	0.000857331	0.657207	2.39932	0.0194521	0.997956	-8.03697
cg07590102	-0.00055602	0.806548	-2.38839	0.0199887	0.997956	-8.06131
cg07597976	-0.000393073	0.816827	-2.26939	0.0267423	0.997956	-8.3202
cg17117981	0.000777909	0.480494	2.2315	0.029282	0.997956	-8.40031
cg25350872	0.000395499	0.8456	2.13538	0.0366977	0.997956	-8.5983
cg21743182	-0.000236947	0.864752	-2.10727	0.0391557	0.997956	-8.65478
cg03196485	0.000764641	0.648923	2.0346	0.0461837	0.997956	-8.79778
cg00970435	0.000425783	0.216885	2.00252	0.0496176	0.997956	-8.85952
cg21248060	-0.000675235	0.859714	-1.93517	0.0575448	0.997956	-8.98632
cg07248223	0.000814716	0.399118	1.91289	0.0603949	0.997956	-9.02743
cg01024458	-0.000217311	0.880604	-1.90923	0.0608746	0.997956	-9.03414
cg26169783	0.00074159	0.60406	1.89896	0.0622365	0.997956	-9.0529
cg18886071	0.000452562	0.191308	1.89468	0.0628119	0.997956	-9.0607
cg11837293	0.000533764	0.273481	1.86988	0.0662359	0.997956	-9.10557
cg00760938	-0.000241394	0.858008	-1.86017	0.0676182	0.997956	-9.12299
cg16047279	0.000709491	0.42637	1.83734	0.0709651	0.997956	-9.16364
cg06419846	0.000330373	0.894491	1.82098	0.0734482	0.997956	-9.19249
cg02212339	-0.000429266	0.897753	-1.81924	0.0737158	0.997956	-9.19553
cg01874152	0.000340623	0.804148	1.79327	0.0778198	0.997956	-9.24082
cg17879722	0.000153762	0.0713311	1.78859	0.0785784	0.997956	-9.24891
cg00782811	0.000530712	0.383058	1.78812	0.0786556	0.997956	-9.24973
cg00287915	-0.000533862	0.246936	-1.75525	0.0841687	0.997956	-9.30604
cg00221794	0.000514906	0.55019	1.75328	0.0845082	0.997956	-9.30938
cg02016178	0.000164564	0.064195	1.74985	0.0851041	0.997956	-9.3152
cg15532942	-0.000327528	0.854246	-1.72603	0.0893345	0.997956	-9.35531
cg26896499	-0.000156463	0.0863762	-1.72534	0.0894599	0.997956	-9.35646
cg21220520	0.000637215	0.676848	1.72177	0.0901095	0.997956	-9.36243
cg24641737	0.000389269	0.16535	1.69009	0.0960464	0.997956	-9.41489
cg16235995	0.000267968	0.796859	1.67219	0.099538	0.997956	-9.44412
cg03887528	0.000624127	0.457912	1.66807	0.100357	0.997956	-9.45081
cg10837404	0.00024106	0.858136	1.66425	0.101122	0.997956	-9.45701
cg07002540	-0.000264068	0.766469	-1.65341	0.103315	0.997956	-9.4745
cg03313271	-0.000498439	0.597704	-1.65241	0.103519	0.997956	-9.47611
cg04153882	-0.00034234	0.888062	-1.65191	0.103621	0.997956	-9.4769
cg25496930	-0.000291968	0.216929	-1.6513	0.103747	0.997956	-9.4779
cg00369058	-0.000916826	0.74805	-1.65014	0.103985	0.997956	-9.47976
cg10944833	0.000563984	0.241948	1.63642	0.106831	0.997956	-9.5017
cg16148346	-0.000203772	0.869642	-1.63358	0.107428	0.997956	-9.50623
cg25848037	0.00161293	0.20217	1.6245	0.109356	0.997956	-9.52065
cg19408207	-0.000454517	0.759045	-1.6166	0.111054	0.997956	-9.53312
cg10505873	-0.00035133	0.213497	-1.60784	0.112963	0.997956	-9.54689
cg04329870	0.000338244	0.82427	1.6057	0.113435	0.997956	-9.55025
cg18835472	0.000356717	0.701563	1.6025	0.114141	0.997956	-9.55526
cg03538296	-0.000357339	0.774928	-1.59307	0.116242	0.997956	-9.56996
cg02734358	0.000569163	0.422747	1.58853	0.117266	0.997956	-9.57701
cg16210395	-0.000203296	0.876165	-1.58118	0.118938	0.997956	-9.58838
cg15035590	-0.000225758	0.859995	-1.57783	0.119706	0.997956	-9.59355
cg19927257	-0.000118328	0.0403844	-1.56352	0.123032	0.997956	-9.61551
cg07754940	0.000370908	0.658131	1.54809	0.126702	0.997956	-9.63899
cg13437525	-0.000381596	0.201776	-1.54619	0.127161	0.997956	-9.64187
cg08549335	0.000572365	0.417253	1.54576	0.127264	0.997956	-9.64252
cg08908131	0.000230857	0.798408	1.54524	0.127391	0.997956	-9.64331
cg16836311	0.000874364	0.505961	1.5378	0.129198	0.997956	-9.65453
cg03318654	0.000349766	0.753732	1.53318	0.130331	0.997956	-9.66147
cg11465943	0.000363823	0.712193	1.52814	0.131576	0.997956	-9.66902
cg26692003	-0.000617515	0.838354	-1.51319	0.135324	0.997956	-9.69129
cg20602300	-0.000178615	0.886448	-1.50692	0.136921	0.997956	-9.70056
cg08884752	0.000444967	0.723473	1.50082	0.13849	0.997956	-9.70956
cg05371506	-0.000391965	0.238618	-1.4936	0.140365	0.997956	-9.72017
cg18149207	0.000249527	0.801419	1.49313	0.140488	0.997956	-9.72086
cg18881723	0.000398652	0.200556	1.48011	0.14392	0.997956	-9.73984
cg10480329	-0.000170579	0.842351	-1.45577	0.150515	0.997956	-9.77493
cg11354682	0.000282451	0.720288	1.45097	0.151842	0.997956	-9.78179
cg14284211	0.000404972	0.185314	1.4453	0.153423	0.997956	-9.78986
cg18990407	0.000521074	0.697087	1.4452	0.153448	0.997956	-9.78999
cg25518868	0.000357578	0.174754	1.43074	0.157538	0.997956	-9.81044
cg11067179	0.000181823	0.851535	1.40973	0.163629	0.997956	-9.83981
cg23792308	0.000359033	0.192444	1.3987	0.166899	0.997956	-9.85506
cg07702659	0.000206109	0.825661	1.38679	0.170484	0.997956	-9.8714
cg18184053	-0.000230066	0.82594	-1.38281	0.171697	0.997956	-9.87684
cg25554283	-0.000115365	0.05795	-1.36946	0.175806	0.997956	-9.89494
cg06889975	-0.000205657	0.841254	-1.36562	0.177003	0.997956	-9.90012
cg22651103	0.00167032	0.307957	1.36143	0.178318	0.997956	-9.90576
cg23244761	0.000265821	0.855432	1.35391	0.180692	0.997956	-9.91584
cg06449334	-0.000422747	0.324588	-1.34998	0.181943	0.997956	-9.92108
cg12655112	0.000407306	0.606063	1.33515	0.186721	0.997956	-9.94074
cg03992638	-0.000334094	0.256446	-1.33393	0.187117	0.997956	-9.94234
cg27058497	-0.000356401	0.605595	-1.33283	0.187475	0.997956	-9.94379
cg24957609	-0.000327986	0.564309	-1.32837	0.188936	0.997956	-9.94966
cg05496363	0.000390577	0.795673	1.32282	0.190766	0.997956	-9.95693
cg10536999	7.75192e-05	0.0456602	1.32003	0.191689	0.997956	-9.96057
cg07881210	-0.000370851	0.291787	-1.316	0.193031	0.997956	-9.96582
cg12480903	-0.000327988	0.281621	-1.31109	0.194675	0.997956	-9.9722
cg27106643	-0.00043955	0.779549	-1.30505	0.19671	0.997956	-9.98001
cg26986871	-0.000393667	0.26266	-1.30466	0.196843	0.997956	-9.98052
cg13203135	-0.000372226	0.495623	-1.3037	0.197168	0.997956	-9.98175
cg06317348	0.000379132	0.225325	1.29597	0.199803	0.997956	-9.9917
cg26795340	-0.000208524	0.83206	-1.28676	0.202973	0.997956	-10.0035
cg13068915	0.000267892	0.740692	1.28674	0.20298	0.997956	-10.0035
cg05041073	-0.000146873	0.0762087	-1.27978	0.205402	0.997956	-10.0123
cg08608952	-0.000221399	0.737327	-1.27488	0.207121	0.997956	-10.0185
cg12105450	-0.000239883	0.213781	-1.26802	0.209545	0.997956	-10.0272
cg00445959	0.000278865	0.744105	1.26749	0.20973	0.997956	-10.0278
cg00208012	0.000428198	0.790231	1.26676	0.209991	0.997956	-10.0287
cg02964396	9.24201e-05	0.048434	1.26258	0.211481	0.997956	-10.034
cg07721872	-0.00021812	0.885603	-1.25795	0.213137	0.997956	-10.0398
cg19296305	0.000224065	0.772241	1.24513	0.217779	0.997956	-10.0557
cg22498365	-0.000224135	0.870032	-1.24074	0.219389	0.997956	-10.0611
cg00149213	0.000300351	0.161464	1.23912	0.219984	0.997956	-10.0631
cg06015525	0.000372072	0.254483	1.23911	0.219987	0.997956	-10.0631
cg10274029	0.000444064	0.592209	1.23825	0.220302	0.997956	-10.0641
cg04838847	-0.000154204	0.924053	-1.23789	0.220436	0.997956	-10.0646
cg16681873	0.000222142	0.747358	1.23043	0.223197	0.997956	-10.0737
cg02661764	0.000262981	0.764088	1.22504	0.225206	0.997956	-10.0803
cg22907103	-0.000159712	0.848777	-1.22498	0.225228	0.997956	-10.0803
cg17266282	0.00030255	0.240514	1.22211	0.226305	0.997956	-10.0838
cg18174654	0.000264698	0.835028	1.22024	0.227005	0.997956	-10.0861
cg27043010	0.000155797	0.0671531	1.21865	0.227605	0.997956	-10.088
cg02366988	-0.000151098	0.157771	-1.2157	0.228721	0.997956	-10.0916
cg25599673	-0.000186382	0.811682	-1.21438	0.229218	0.997956	-10.0932
cg08817540	0.000598446	0.659919	1.21365	0.229495	0.997956	-10.094
cg20657709	-0.000199323	0.843594	-1.21226	0.230022	0.997956	-10.0957
cg15114607	0.000227275	0.7839	1.19565	0.236397	0.997956	-10.1156
cg12793123	8.61715e-05	0.0587988	1.18997	0.238608	0.997956	-10.1223
cg22708902	0.000487054	0.213908	1.18617	0.240091	0.997956	-10.1268
cg25598890	-0.000291972	0.177057	-1.18299	0.241341	0.997956	-10.1305
cg24462702	0.000436075	0.731657	1.18188	0.241777	0.997956	-10.1318
cg07978738	0.000280932	0.266355	1.18015	0.242461	0.997956	-10.1339
cg12294633	-0.000179117	0.810892	-1.17341	0.245129	0.997956	-10.1417
cg04244970	-0.000321731	0.256543	-1.16732	0.247562	0.997956	-10.1488
cg00219921	0.000229911	0.836539	1.15494	0.252559	0.997956	-10.1631
cg15348679	-0.000325698	0.80872	-1.15347	0.253157	0.997956	-10.1648
cg05870586	0.00044693	0.220537	1.15033	0.254434	0.997956	-10.1684
cg22222999	0.000337767	0.222446	1.14962	0.254726	0.997956	-10.1692
cg14482811	-0.000303613	0.844865	-1.14833	0.255253	0.997956	-10.1707
cg20681931	7.74655e-05	0.0645835	1.14467	0.256756	0.997956	-10.1749
cg03055671	0.00029543	0.572057	1.14307	0.257416	0.997956	-10.1767
cg10096215	-0.000312139	0.215746	-1.14225	0.257754	0.997956	-10.1776
cg27202779	-0.000376475	0.218068	-1.1422	0.257773	0.997956	-10.1777
cg13066703	0.00015237	0.0925812	1.13846	0.259319	0.997956	-10.1819
cg10628126	-0.000167306	0.842471	-1.13569	0.260466	0.997956	-10.1851
cg19835973	0.000361409	0.812661	1.13388	0.261223	0.997956	-10.1871
cg08224785	-0.000450243	0.462262	-1.13304	0.261572	0.997956	-10.1881
cg13356455	-0.000198531	0.849364	-1.10762	0.272314	0.997956	-10.2164
cg26121053	-0.00023557	0.883215	-1.10428	0.273748	0.997956	-10.2201
cg05579731	-0.000144385	0.839962	-1.10342	0.274118	0.997956	-10.2211
cg17995557	-0.000182203	0.848741	-1.10283	0.274374	0.997956	-10.2217
cg16582517	-0.000463814	0.544937	-1.09883	0.276101	0.997956	-10.2261
cg14729344	0.000248544	0.273942	1.09753	0.276664	0.997956	-10.2275
cg02402946	0.000405005	0.441984	1.09625	0.277221	0.997956	-10.2289
cg09342997	-0.000449993	0.454604	-1.0901	0.279898	0.997956	-10.2356
cg10812236	-0.000314848	0.204059	-1.08506	0.282105	0.997956	-10.2411
cg11977716	0.000520838	0.289284	1.08422	0.282476	0.997956	-10.242
cg17768768	-0.000305231	0.880934	-1.07636	0.285947	0.997956	-10.2505
cg06690168	-0.000113992	0.117335	-1.07149	0.288111	0.997956	-10.2557
cg14145194	0.000197534	0.245391	1.07086	0.288393	0.997956	-10.2563
cg05298628	-0.000282674	0.274353	-1.06759	0.289853	0.997956	-10.2598
cg11531557	0.000167183	0.814105	1.06515	0.290949	0.997956	-10.2624
cg13133835	-0.000168874	0.112296	-1.057	0.29462	0.997956	-10.2711
cg02321062	-0.000260089	0.0926965	-1.0505	0.297575	0.997956	-10.2779
cg10278149	-0.000199884	0.745783	-1.0471	0.299126	0.997956	-10.2815
cg01987702	-0.000319053	0.282245	-1.04674	0.299293	0.997956	-10.2818
cg04858164	-0.000473134	0.495871	-1.04389	0.300598	0.997956	-10.2848
cg21596498	-0.000112928	0.87913	-1.03521	0.304601	0.997956	-10.2938
cg18865207	0.00027154	0.490083	1.03221	0.305995	0.997956	-10.2969
cg11176694	-0.000221184	0.237104	-1.03161	0.306274	0.997956	-10.2975
cg00458681	0.000335557	0.358101	1.00768	0.317536	0.997956	-10.3219
cg03605454	-0.000178239	0.785415	-0.99548	0.323382	0.997956	-10.3341
cg20737812	0.000217158	0.795371	0.992791	0.32468	0.997956	-10.3368
cg27485845	0.000374461	0.465385	0.989018	0.326508	0.997956	-10.3406
cg23325335	-0.000282549	0.753368	-0.988735	0.326645	0.997956	-10.3408
cg13924996	0.000451282	0.184281	0.986011	0.327969	0.997956	-10.3435
cg00701951	-0.000263109	0.729185	-0.98217	0.329843	0.997956	-10.3473
cg10639435	0.000340181	0.544277	0.981643	0.3301	0.997956	-10.3478
cg18050634	-0.000421619	0.70705	-0.981521	0.33016	0.997956	-10.3479
cg26971042	0.000211003	0.266632	0.980696	0.330563	0.997956	-10.3488
cg09654116	0.000147366	0.824388	0.977408	0.332175	0.997956	-10.352
cg25616055	0.000365595	0.168862	0.974546	0.333582	0.997956	-10.3548
cg07635227	0.000165879	0.0741771	0.972776	0.334454	0.997956	-10.3565
cg20610950	-0.00032978	0.724469	-0.968097	0.336767	0.997956	-10.361
cg23398076	0.000135042	0.108792	0.96714	0.337241	0.997956	-10.362
cg15258980	-0.000207002	0.204067	-0.966938	0.337341	0.997956	-10.3622
cg11661493	-0.00013469	0.855411	-0.963728	0.338935	0.997956	-10.3653
cg18582260	0.00043865	0.197026	0.961604	0.339993	0.997956	-10.3673
cg08154963	-0.000410214	0.414231	-0.956256	0.342666	0.997956	-10.3725
cg09221159	0.000214896	0.681342	0.954479	0.343557	0.997956	-10.3742
cg21057323	0.0002569	0.638821	0.951391	0.345109	0.997956	-10.3771
cg19730972	0.000301547	0.304485	0.950392	0.345612	0.997956	-10.378
cg21091766	0.000181792	0.725724	0.949513	0.346055	0.997956	-10.3789
cg12297231	0.000241254	0.737694	0.947708	0.346967	0.997956	-10.3806
cg13209388	-0.000191147	0.809112	-0.939023	0.351372	0.997956	-10.3888
cg08661469	-0.000180995	0.121108	-0.93812	0.351832	0.997956	-10.3897
cg00813999	0.00072481	0.335234	0.937322	0.352239	0.997956	-10.3904
cg13093111	0.000382677	0.644437	0.934344	0.35376	0.997956	-10.3932
cg10699171	0.000197014	0.689713	0.927729	0.357155	0.997956	-10.3994
cg21221767	0.000289644	0.547243	0.925084	0.358517	0.997956	-10.4018
cg26166854	0.000208346	0.775215	0.92428	0.358933	0.997956	-10.4026
cg21467614	0.000126483	0.0975196	0.922316	0.359948	0.997956	-10.4044
cg13449535	0.00029453	0.676878	0.915359	0.363558	0.997956	-10.4108
cg16256390	0.000174023	0.121643	0.91479	0.363855	0.997956	-10.4113
cg02256631	0.000181422	0.123495	0.91468	0.363912	0.997956	-10.4114
cg18250453	0.000138032	0.853667	0.911633	0.365501	0.997956	-10.4142
cg17202724	-0.000171839	0.194955	-0.901749	0.370689	0.997956	-10.4232
cg23643435	0.000140508	0.0659066	0.90166	0.370736	0.997956	-10.4233
cg14384416	0.000223066	0.827521	0.898276	0.372522	0.997956	-10.4263
cg04828493	-0.000130161	0.880633	-0.897175	0.373104	0.997956	-10.4273
cg00091349	-0.000240982	0.55947	-0.893204	0.37521	0.997956	-10.4309
cg25383568	-0.000275697	0.78727	-0.89299	0.375324	0.997956	-10.4311
cg17852482	-0.000382258	0.412711	-0.889664	0.377094	0.997956	-10.4341
cg12996622	0.000156867	0.78294	0.888633	0.377644	0.997956	-10.435
cg07746532	-0.000122611	0.0883508	-0.888566	0.377679	0.997956	-10.435
cg02021288	0.000134231	0.80318	0.887313	0.378348	0.997956	-10.4362
cg20786131	-0.000165169	0.184058	-0.884883	0.379647	0.997956	-10.4383
cg03379131	-0.000167064	0.132135	-0.878981	0.382814	0.997956	-10.4435
cg01710351	0.000239267	0.176597	0.872575	0.38627	0.997956	-10.4492
cg26562691	0.000170971	0.784564	0.866961	0.389315	0.997956	-10.4541
cg16893868	-0.000246218	0.216658	-0.865546	0.390084	0.997956	-10.4553
cg27309871	-0.000128789	0.852463	-0.859265	0.393513	0.997956	-10.4607
cg02237342	9.94591e-05	0.0534715	0.858931	0.393695	0.997956	-10.461
cg15384400	0.000206899	0.243201	0.855052	0.395823	0.997956	-10.4644
cg27027151	-0.000197057	0.309548	-0.846446	0.400567	0.997956	-10.4717
cg02665297	-0.000266323	0.837079	-0.845924	0.400856	0.997956	-10.4722
cg27366072	0.000152014	0.783756	0.84215	0.402949	0.997956	-10.4754
cg00702872	0.00012884	0.824579	0.838547	0.404953	0.997956	-10.4784
cg07679948	0.000260842	0.798865	0.836455	0.406119	0.997956	-10.4802
cg00719568	-0.000144084	0.816519	-0.834869	0.407005	0.997956	-10.4815
cg07700837	8.79367e-05	0.116084	0.831404	0.408944	0.997956	-10.4844
cg05923857	0.000198053	0.706778	0.828637	0.410496	0.997956	-10.4867
cg16519762	-0.000216298	0.585813	-0.823681	0.413286	0.997956	-10.4908
cg18310515	-0.000144869	0.828628	-0.818937	0.415966	0.997956	-10.4947
cg26270899	0.000189426	0.344441	0.810499	0.420761	0.997956	-10.5016
cg22212560	-0.000127686	0.867688	-0.810174	0.420947	0.997956	-10.5019
cg24662823	-0.000135533	0.836753	-0.809287	0.421453	0.997956	-10.5026
cg05936004	-0.00043789	0.465062	-0.805558	0.423584	0.997956	-10.5057
cg12032027	0.000196664	0.805466	0.800826	0.426298	0.997956	-10.5095
cg26012482	0.000143655	0.811719	0.795783	0.429202	0.997956	-10.5135
cg15555970	0.000139054	0.0581558	0.79209	0.431336	0.997956	-10.5165
cg17343167	0.000193241	0.206197	0.789094	0.433072	0.997956	-10.5189
cg24345747	-0.000374884	0.637444	-0.786035	0.434848	0.997956	-10.5213
cg17232476	-0.000110036	0.859019	-0.783039	0.436592	0.997956	-10.5237
cg25416125	0.000170443	0.772408	0.781608	0.437427	0.997956	-10.5248
cg04609694	-0.000319623	0.428121	-0.777115	0.440053	0.997956	-10.5283
cg09421111	-0.000292131	0.412723	-0.771321	0.443454	0.997956	-10.5328
cg10516886	0.000173478	0.597529	0.771196	0.443527	0.997956	-10.5329
cg09610286	-7.68105e-05	0.0741489	-0.771055	0.44361	0.997956	-10.533
cg08694574	-0.000162265	0.750875	-0.76885	0.444908	0.997956	-10.5347
cg19594892	-0.000128304	0.804747	-0.764869	0.447258	0.997956	-10.5378
cg07930752	-0.000121389	0.802711	-0.763654	0.447977	0.997956	-10.5387
cg11186858	-0.000374428	0.60427	-0.763455	0.448094	0.997956	-10.5389
cg12838644	5.67937e-05	0.0579396	0.761854	0.449043	0.997956	-10.5401
cg25939861	0.000136681	0.827244	0.761049	0.449519	0.997956	-10.5407
cg18066690	7.3354e-05	0.861908	0.754672	0.45331	0.997956	-10.5456
cg09859659	-0.000399707	0.499863	-0.753821	0.453817	0.997956	-10.5463
cg26056277	0.000273195	0.34084	0.746972	0.457911	0.997956	-10.5514
cg18830527	-0.000279208	0.547695	-0.745632	0.458714	0.997956	-10.5524
cg09220326	-0.000298918	0.585877	-0.745568	0.458752	0.997956	-10.5525
cg03347559	-7.35638e-05	0.0604614	-0.739634	0.46232	0.997956	-10.5569
cg19387310	-4.75851e-05	0.0555987	-0.736637	0.464128	0.997956	-10.5592
cg15029631	0.000244909	0.398559	0.73521	0.464991	0.997956	-10.5602
cg23954655	0.000188616	0.586462	0.733051	0.466297	0.997956	-10.5618
cg12207930	-0.000139577	0.703239	-0.726396	0.470336	0.997956	-10.5667
cg07725527	0.000175876	0.274707	0.722198	0.472895	0.997956	-10.5698
cg17694130	0.000295978	0.651581	0.720063	0.474199	0.997956	-10.5713
cg19269039	0.000304348	0.421836	0.719972	0.474254	0.997956	-10.5714
cg03340036	-0.000281451	0.456608	-0.718049	0.47543	0.997956	-10.5728
cg01447281	-0.000191337	0.209322	-0.716083	0.476635	0.997956	-10.5742
cg07016730	0.000125614	0.798176	0.713827	0.478019	0.997956	-10.5758
cg17638468	-0.000189615	0.176371	-0.711064	0.479718	0.997956	-10.5778
cg26872907	0.000205471	0.758467	0.710905	0.479816	0.997956	-10.5779
cg25893560	0.000183613	0.833662	0.709736	0.480535	0.997956	-10.5788
cg19055828	-0.000278937	0.440233	-0.707132	0.48214	0.997956	-10.5806
cg08777095	0.000151292	0.769041	0.704967	0.483477	0.997956	-10.5822
cg11906021	0.000148301	0.763672	0.698013	0.487785	0.997956	-10.5871
cg11944101	0.000343119	0.692204	0.697447	0.488136	0.997956	-10.5875
cg00440980	0.000120399	0.825373	0.693064	0.490864	0.997956	-10.5905
cg07698804	-0.000197417	0.813678	-0.693058	0.490868	0.997956	-10.5905
cg18154117	0.000147911	0.714992	0.690588	0.492408	0.997956	-10.5923
cg02861441	0.000102474	0.106221	0.688884	0.493473	0.997956	-10.5935
cg15014975	-0.000160907	0.848276	-0.683613	0.496773	0.997956	-10.5971
cg13543915	0.00011984	0.720916	0.681007	0.498409	0.997956	-10.5989
cg10768932	0.000242352	0.217096	0.677989	0.500307	0.997956	-10.601
cg05205074	-9.20522e-05	0.880159	-0.677954	0.500329	0.997956	-10.601
cg01156249	0.000224788	0.134602	0.67506	0.502154	0.997956	-10.603
cg16013543	0.000149472	0.211447	0.671526	0.504386	0.997956	-10.6054
cg27118278	5.2537e-05	0.0526299	0.664718	0.508702	0.997956	-10.61
cg01940139	0.000133828	0.826014	0.662384	0.510186	0.997956	-10.6115
cg14364797	0.000295455	0.273748	0.656807	0.513742	0.997956	-10.6152
cg26227465	-0.000114388	0.803729	-0.653979	0.51555	0.997956	-10.6171
cg04050463	-0.000306531	0.27416	-0.649964	0.518122	0.997956	-10.6197
cg03429643	0.000187844	0.169417	0.646919	0.520078	0.997956	-10.6217
cg21254939	-0.000174155	0.246757	-0.646477	0.520362	0.997956	-10.622
cg04859102	-5.48664e-05	0.0902018	-0.646365	0.520434	0.997956	-10.6221
cg16429499	-0.000115133	0.783311	-0.640375	0.524294	0.997956	-10.626
cg09849688	0.000123964	0.249721	0.639337	0.524965	0.997956	-10.6267
cg22153728	-0.000178714	0.391572	-0.639145	0.525089	0.997956	-10.6268
cg24838825	-0.000203276	0.206786	-0.635563	0.527406	0.997956	-10.6291
cg21350349	-6.41837e-05	0.132367	-0.63426	0.52825	0.997956	-10.6299
cg11978441	0.000252306	0.83274	0.63267	0.529282	0.997956	-10.6309
cg06040872	-0.000128522	0.8246	-0.629342	0.531443	0.997956	-10.6331
cg14084689	-0.000150627	0.299254	-0.626135	0.53353	0.997956	-10.6351
cg07970799	0.000154796	0.760951	0.625489	0.533952	0.997956	-10.6355
cg04658357	8.53638e-05	0.846785	0.620021	0.537522	0.997956	-10.6389
cg14496375	-0.000135229	0.774552	-0.617788	0.538983	0.997956	-10.6403
cg08635931	0.000110674	0.17067	0.61434	0.541244	0.997956	-10.6425
cg23624705	-0.000146023	0.219502	-0.613238	0.541967	0.997956	-10.6432
cg13947995	-9.12561e-05	0.0807188	-0.612689	0.542328	0.997956	-10.6435
cg05517541	-0.00028129	0.323486	-0.608154	0.545312	0.997956	-10.6463
cg19358608	-0.000176378	0.680279	-0.606613	0.546328	0.997956	-10.6472
cg14331899	-0.000101987	0.870547	-0.605315	0.547184	0.997956	-10.648
cg25856090	0.000150711	0.602899	0.599649	0.550931	0.997956	-10.6515
cg26538782	0.000105135	0.773872	0.592803	0.555474	0.997956	-10.6556
cg06270401	-0.000235521	0.411814	-0.587146	0.559243	0.997956	-10.659
cg08864105	0.000185083	0.0930232	0.58442	0.561063	0.997956	-10.6606
cg13617280	0.000175323	0.640606	0.580514	0.563678	0.997956	-10.6629
cg15153141	-0.000157048	0.249485	-0.571065	0.570025	0.997956	-10.6684
cg21671607	0.00015626	0.24251	0.568686	0.571629	0.997956	-10.6698
cg18437209	0.000139691	0.138532	0.568627	0.571668	0.997956	-10.6698
cg20641531	0.000121273	0.763035	0.568602	0.571685	0.997956	-10.6698
cg14936008	-7.6547e-05	0.888884	-0.564991	0.574123	0.997956	-10.6719
cg00366435	-9.61275e-05	0.840998	-0.563759	0.574956	0.997956	-10.6726
cg23357533	8.17174e-05	0.837687	0.563486	0.575141	0.997956	-10.6727
cg08506127	-0.000192548	0.673785	-0.560697	0.57703	0.997956	-10.6743
cg22065498	-0.000112337	0.216041	-0.559276	0.577993	0.997956	-10.6751
cg15691199	-9.30618e-05	0.144268	-0.559247	0.578013	0.997956	-10.6751
cg11525052	-0.000163996	0.244462	-0.55746	0.579225	0.997956	-10.6762
cg03077671	0.000125695	0.217926	0.557206	0.579398	0.997956	-10.6763
cg04307083	-0.000148852	0.296055	-0.553993	0.581581	0.997956	-10.6781
cg07837085	-0.000150484	0.31177	-0.553953	0.581608	0.997956	-10.6781
cg18055007	-9.74519e-05	0.126629	-0.54722	0.586197	0.997956	-10.6819
cg17830204	0.000173016	0.437755	0.541744	0.589941	0.997956	-10.6849
cg15791438	-0.000132817	0.195791	-0.539958	0.591165	0.997956	-10.6859
cg23053742	-0.00017068	0.371233	-0.538657	0.592057	0.997956	-10.6866
cg11411904	-3.11496e-05	0.0474089	-0.538421	0.592219	0.997956	-10.6867
cg23213217	0.000192919	0.388227	0.536558	0.593498	0.997956	-10.6877
cg12403778	-0.00010454	0.22308	-0.533876	0.595341	0.997956	-10.6892
cg13595556	-0.000270683	0.453299	-0.533043	0.595914	0.997956	-10.6896
cg09960724	3.35386e-05	0.0448066	0.532684	0.596161	0.997956	-10.6898
cg05723552	0.000102642	0.793774	0.53148	0.59699	0.997956	-10.6905
cg09318840	-0.000196048	0.620239	-0.528944	0.598738	0.997956	-10.6918
cg02573468	-0.000182693	0.193524	-0.527938	0.599431	0.997956	-10.6924
cg27423838	0.000114557	0.788562	0.526228	0.600612	0.997956	-10.6933
cg12477370	-6.8954e-05	0.125978	-0.526192	0.600637	0.997956	-10.6933
cg24365417	-9.05881e-05	0.777258	-0.513421	0.609486	0.997956	-10.7
cg04978343	0.000141053	0.177819	0.51334	0.609543	0.997956	-10.7
cg07728865	8.06765e-05	0.837274	0.511871	0.610564	0.997956	-10.7008
cg00629585	-0.000113749	0.308388	-0.510041	0.611838	0.997956	-10.7018
cg12531611	-7.87376e-05	0.857509	-0.508648	0.612809	0.997956	-10.7025
cg11557901	-0.000222719	0.419993	-0.507395	0.613682	0.997956	-10.7031
cg25887844	0.000129211	0.24047	0.505027	0.615335	0.997956	-10.7043
cg01692842	-0.000220725	0.426737	-0.504031	0.61603	0.997956	-10.7048
cg12483340	-0.000232122	0.395842	-0.498045	0.620219	0.997956	-10.7079
cg22620363	-9.25439e-05	0.0913828	-0.496062	0.621609	0.997956	-10.7089
cg22001211	-0.000144899	0.20696	-0.495938	0.621696	0.997956	-10.7089
cg14109551	8.43415e-05	0.786896	0.494828	0.622475	0.997956	-10.7095
cg03722295	0.000114465	0.692862	0.490786	0.625315	0.997956	-10.7115
cg14655843	0.000144154	0.496803	0.490682	0.625388	0.997956	-10.7116
cg15564619	0.000182709	0.579607	0.486872	0.62807	0.997956	-10.7134
cg19410791	0.000190959	0.610642	0.486172	0.628563	0.997956	-10.7138
cg03146219	0.000397733	0.400503	0.483507	0.630443	0.997956	-10.7151
cg11774624	-8.54224e-05	0.891011	-0.480027	0.632901	0.997956	-10.7168
cg08280936	0.000103452	0.217166	0.476037	0.635725	0.997956	-10.7187
cg25729350	-0.000124329	0.246374	-0.474718	0.63666	0.997956	-10.7194
cg18224038	6.39451e-05	0.82216	0.47215	0.638481	0.997956	-10.7206
cg23391288	5.18164e-05	0.862013	0.470076	0.639954	0.997956	-10.7216
cg04855678	0.000150542	0.252898	0.469211	0.640569	0.997956	-10.722
cg19696012	-7.56358e-05	0.838907	-0.465299	0.643352	0.997956	-10.7238
cg02384859	-8.8968e-05	0.845125	-0.462773	0.645151	0.997956	-10.725
cg00619207	0.000168491	0.481845	0.46079	0.646566	0.997956	-10.726
cg19460836	-0.000187212	0.448222	-0.459713	0.647334	0.997956	-10.7265
cg20660269	9.31401e-05	0.0614761	0.455203	0.650557	0.997956	-10.7285
cg00705730	-0.000258068	0.459409	-0.454777	0.650862	0.997956	-10.7287
cg13430807	6.97638e-05	0.816517	0.454424	0.651115	0.997956	-10.7289
cg22381196	-0.000201478	0.414027	-0.453756	0.651592	0.997956	-10.7292
cg14477767	9.83176e-05	0.791609	0.453512	0.651767	0.997956	-10.7293
cg05617307	-8.25328e-05	0.798229	-0.451296	0.653354	0.997956	-10.7303
cg13785123	0.000239015	0.399089	0.450894	0.653643	0.997956	-10.7305
cg02606840	0.00017251	0.171384	0.450757	0.653741	0.997956	-10.7306
cg07489413	7.44046e-05	0.111983	0.447377	0.656166	0.997956	-10.7321
cg21792134	0.000215388	0.505673	0.446902	0.656507	0.997956	-10.7323
cg05627557	-0.000176215	0.351735	-0.442434	0.659719	0.997956	-10.7344
cg20146241	0.000169215	0.44569	0.44234	0.659786	0.997956	-10.7344
cg01525879	-9.93339e-05	0.791126	-0.441478	0.660407	0.997956	-10.7348
cg18067520	-7.04447e-05	0.80502	-0.440104	0.661396	0.997956	-10.7354
cg03209642	-0.000103473	0.08952	-0.43045	0.668365	0.997956	-10.7397
cg09958801	3.41496e-05	0.0935299	0.430136	0.668592	0.997956	-10.7398
cg04910877	-0.000117031	0.262566	-0.42623	0.67142	0.997956	-10.7415
cg03268893	-9.27703e-05	0.225165	-0.420285	0.675734	0.997956	-10.744
cg25683989	-6.0597e-05	0.857052	-0.409713	0.683432	0.997956	-10.7485
cg05653887	8.86498e-05	0.815669	0.408699	0.684173	0.997956	-10.7489
cg16654610	0.000104142	0.820036	0.402412	0.688768	0.997956	-10.7515
cg19037107	-0.000169387	0.485217	-0.399607	0.690823	0.997956	-10.7526
cg07616394	8.60088e-05	0.218802	0.398944	0.691309	0.997956	-10.7529
cg04468741	5.12882e-05	0.826463	0.39835	0.691744	0.997956	-10.7531
cg14595786	-0.00010244	0.21487	-0.397915	0.692063	0.997956	-10.7533
cg07307830	7.38403e-05	0.818755	0.397806	0.692143	0.997956	-10.7534
cg06329392	0.000102665	0.825256	0.39727	0.692536	0.997956	-10.7536
cg15087459	0.000138794	0.329078	0.395913	0.693532	0.997956	-10.7541
cg24088496	0.000122193	0.496515	0.393819	0.695069	0.997956	-10.755
cg26572165	5.69462e-05	0.154422	0.391443	0.696816	0.997956	-10.7559
cg06117093	0.000135919	0.251941	0.387676	0.699587	0.997956	-10.7574
cg16941568	0.00013973	0.469834	0.384375	0.702019	0.997956	-10.7587
cg25535316	5.93846e-05	0.817129	0.381168	0.704385	0.997956	-10.7599
cg07363543	7.84665e-05	0.135703	0.379052	0.705947	0.997956	-10.7607
cg08560387	9.391e-05	0.115761	0.378229	0.706556	0.997956	-10.7611
cg23272399	-4.5018e-05	0.0564802	-0.377714	0.706936	0.997956	-10.7612
cg26707718	-5.53534e-05	0.826733	-0.373801	0.709831	0.997956	-10.7627
cg23045908	0.00010851	0.249524	0.373743	0.709873	0.997956	-10.7628
cg13738327	-0.000106202	0.884471	-0.369472	0.713038	0.997956	-10.7644
cg15535471	-5.57761e-05	0.761756	-0.367954	0.714164	0.997956	-10.7649
cg15657641	-0.000100755	0.213846	-0.364467	0.716753	0.997956	-10.7662
cg09490277	-7.53953e-05	0.241293	-0.362431	0.718266	0.997956	-10.767
cg00984060	0.000122385	0.319249	0.360454	0.719735	0.997956	-10.7677
cg03795574	-0.000127708	0.316933	-0.358791	0.720974	0.997956	-10.7683
cg25131632	-7.69098e-05	0.859512	-0.358332	0.721315	0.997956	-10.7685
cg13652008	-0.000166847	0.444064	-0.357109	0.722226	0.997956	-10.7689
cg21685770	-0.000151512	0.435781	-0.354544	0.724137	0.997956	-10.7699
cg14574996	0.00012456	0.227237	0.348295	0.728801	0.997956	-10.7721
cg04276058	-3.59642e-05	0.121096	-0.347445	0.729436	0.997956	-10.7724
cg26341831	-9.39376e-05	0.67737	-0.345268	0.731064	0.997956	-10.7731
cg17851021	-3.78667e-05	0.869004	-0.336451	0.73767	0.997956	-10.7762
cg10057264	0.000105915	0.28455	0.336061	0.737962	0.997956	-10.7763
cg11992736	0.000115051	0.451737	0.332225	0.740842	0.997956	-10.7776
cg02598071	5.15833e-05	0.805682	0.328226	0.74385	0.997956	-10.779
cg01002223	2.98687e-05	0.888553	0.3249	0.746353	0.997956	-10.7801
cg14011327	-5.32631e-05	0.169788	-0.32374	0.747227	0.997956	-10.7804
cg10499974	0.000142451	0.58242	0.318827	0.750932	0.997956	-10.782
cg11070172	0.000167576	0.363796	0.310459	0.757256	0.997956	-10.7847
cg14564351	-0.000111011	0.315101	-0.310009	0.757596	0.997956	-10.7849
cg25898577	8.05379e-05	0.668407	0.307668	0.759369	0.997956	-10.7856
cg01040649	3.88952e-05	0.827003	0.304361	0.761874	0.997956	-10.7866
cg20450123	9.14868e-05	0.211405	0.300762	0.764605	0.997956	-10.7877
cg18546384	-4.4782e-05	0.852077	-0.300375	0.764898	0.997956	-10.7878
cg03708221	7.94461e-05	0.805607	0.299804	0.765332	0.997956	-10.788
cg09257735	-4.78087e-05	0.21486	-0.298935	0.765992	0.997956	-10.7883
cg05859076	6.62767e-05	0.730698	0.29812	0.766611	0.997956	-10.7885
cg21565496	6.53933e-05	0.846075	0.294923	0.76904	0.997956	-10.7895
cg25605731	0.000123422	0.278417	0.292728	0.77071	0.997956	-10.7901
cg24904788	-7.2537e-05	0.140727	-0.292551	0.770845	0.997956	-10.7902
cg03419136	7.35653e-05	0.682691	0.292512	0.770874	0.997956	-10.7902
cg24430034	-6.49575e-05	0.876468	-0.291384	0.771732	0.997956	-10.7905
cg22632840	7.22068e-05	0.0747059	0.290502	0.772404	0.997956	-10.7908
cg07584558	4.09308e-05	0.158183	0.286405	0.775525	0.997956	-10.792
cg00103299	5.00376e-05	0.789715	0.286141	0.775726	0.997956	-10.7921
cg19066520	9.28079e-05	0.710944	0.281042	0.779617	0.997956	-10.7935
cg10761804	-4.2037e-05	0.112826	-0.274745	0.784427	0.997956	-10.7953
cg13695076	-9.58776e-05	0.351769	-0.272516	0.786133	0.997956	-10.7959
cg08698943	9.34955e-05	0.536833	0.271902	0.786603	0.997956	-10.7961
cg00660167	-0.000112975	0.350279	-0.271008	0.787287	0.997956	-10.7964
cg09322573	7.56206e-05	0.682786	0.27015	0.787945	0.997956	-10.7966
cg07809589	-3.97817e-05	0.213047	-0.270053	0.788019	0.997956	-10.7966
cg18923906	9.07411e-05	0.395228	0.267935	0.789641	0.997956	-10.7972
cg14301562	-4.08032e-05	0.824619	-0.264162	0.792533	0.997956	-10.7982
cg01881899	-7.49067e-05	0.187385	-0.262811	0.793569	0.997956	-10.7986
cg02861504	9.24364e-05	0.572572	0.26248	0.793824	0.997956	-10.7987
cg13828440	-6.26758e-05	0.76803	-0.258147	0.79715	0.997956	-10.7998
cg22749642	8.67452e-05	0.644312	0.258065	0.797214	0.997956	-10.7998
cg16596052	-4.32758e-05	0.855228	-0.257433	0.797699	0.997956	-10.8
cg02331830	0.00018506	0.387714	0.244874	0.807364	0.997956	-10.8032
cg21291385	8.66228e-05	0.260208	0.243695	0.808273	0.997956	-10.8035
cg18734095	6.87146e-05	0.706356	0.2428	0.808963	0.997956	-10.8037
cg19276014	-5.74268e-05	0.888981	-0.239013	0.811886	0.997956	-10.8046
cg18701685	7.02704e-05	0.300746	0.238396	0.812362	0.997956	-10.8048
cg19455189	-7.07931e-05	0.240099	-0.234126	0.81566	0.997956	-10.8058
cg11014468	-0.000117629	0.50234	-0.230784	0.818245	0.997956	-10.8066
cg03989617	6.5239e-05	0.237482	0.229934	0.818902	0.997956	-10.8068
cg14555759	-8.6754e-05	0.670947	-0.229861	0.818958	0.997956	-10.8068
cg07675477	9.64269e-05	0.321409	0.229253	0.819428	0.997956	-10.807
cg23358740	-8.68071e-05	0.269115	-0.226696	0.821408	0.997956	-10.8076
cg08769189	5.12396e-05	0.691835	0.222797	0.824427	0.997956	-10.8084
cg21285555	-9.87187e-05	0.431616	-0.222446	0.824699	0.997956	-10.8085
cg05492387	-7.97961e-05	0.691039	-0.221182	0.825679	0.997956	-10.8088
cg25235205	-2.60717e-05	0.829277	-0.219424	0.827042	0.997956	-10.8092
cg16212145	-3.9154e-05	0.833712	-0.217867	0.82825	0.997956	-10.8095
cg12344862	-4.77789e-05	0.76675	-0.210618	0.833878	0.997956	-10.8111
cg22563987	-5.81003e-05	0.126633	-0.209003	0.835133	0.997956	-10.8115
cg22903735	2.01224e-05	0.0437874	0.2089	0.835213	0.997956	-10.8115
cg07427475	0.000128665	0.616856	0.207879	0.836006	0.997956	-10.8117
cg23683962	-2.44496e-05	0.877273	-0.202347	0.840309	0.997956	-10.8129
cg10054641	7.49217e-05	0.433722	0.201121	0.841264	0.997956	-10.8131
cg00439981	-9.47557e-05	0.45192	-0.200641	0.841637	0.997956	-10.8132
cg15821562	8.26634e-05	0.299696	0.20041	0.841818	0.997956	-10.8133
cg10624395	2.30977e-05	0.862275	0.197811	0.843841	0.997956	-10.8138
cg10578938	6.73169e-05	0.342781	0.197744	0.843894	0.997956	-10.8138
cg13027206	5.46828e-05	0.219325	0.197179	0.844334	0.997956	-10.8139
cg15459165	5.31191e-05	0.532653	0.196034	0.845226	0.997956	-10.8141
cg01367627	2.04237e-05	0.132062	0.195814	0.845398	0.997956	-10.8142
cg25006077	8.0745e-05	0.486727	0.195804	0.845406	0.997956	-10.8142
cg27059140	-6.85347e-05	0.593611	-0.194719	0.846251	0.997956	-10.8144
cg19301114	3.60838e-05	0.774281	0.193463	0.847231	0.997956	-10.8146
cg00644351	2.47688e-05	0.850039	0.193232	0.847411	0.997956	-10.8147
cg03984502	2.1683e-05	0.863267	0.189187	0.850566	0.997956	-10.8155
cg15906007	5.3704e-05	0.298278	0.18839	0.851187	0.997956	-10.8156
cg13651908	3.3075e-05	0.781657	0.186419	0.852727	0.997956	-10.816
cg14082886	4.97383e-05	0.5642	0.185968	0.853078	0.997956	-10.8161
cg14583973	0.000158808	0.595275	0.184492	0.854231	0.997956	-10.8164
cg00661777	-4.73839e-05	0.611841	-0.184056	0.854571	0.997956	-10.8164
cg07661835	7.13763e-05	0.710419	0.183622	0.85491	0.997956	-10.8165
cg27506442	4.29965e-05	0.249849	0.182547	0.85575	0.997956	-10.8167
cg13525276	-7.12969e-05	0.463799	-0.182037	0.856149	0.997956	-10.8168
cg09543427	6.84955e-05	0.388245	0.181598	0.856492	0.997956	-10.8169
cg12182124	4.7344e-05	0.285015	0.181442	0.856614	0.997956	-10.8169
cg06526020	-8.68917e-05	0.489556	-0.172835	0.863345	0.997956	-10.8185
cg25739938	-8.81008e-05	0.467344	-0.172623	0.863512	0.997956	-10.8185
cg04947157	-1.38835e-05	0.0950415	-0.171622	0.864295	0.997956	-10.8187
ch.17.480931F	1.54609e-05	0.0731676	0.171452	0.864428	0.997956	-10.8187
cg24788483	3.03762e-05	0.771589	0.168672	0.866605	0.997956	-10.8192
cg23763137	-2.51919e-05	0.11323	-0.167118	0.867823	0.997956	-10.8195
cg18081760	-4.77013e-05	0.197069	-0.167099	0.867838	0.997956	-10.8195
cg23673974	3.55675e-05	0.634458	0.164866	0.869587	0.997956	-10.8198
cg10825530	-6.94671e-05	0.485178	-0.162127	0.871734	0.997956	-10.8203
cg21683390	6.21881e-05	0.589091	0.15578	0.876714	0.997956	-10.8213
cg03637218	-6.52946e-05	0.478097	-0.152851	0.879013	0.997956	-10.8218
cg26552743	-1.97464e-05	0.841655	-0.150878	0.880563	0.997956	-10.8221
cg07019638	-3.52411e-05	0.81369	-0.150622	0.880764	0.997956	-10.8221
cg27582527	-3.77599e-05	0.77056	-0.146339	0.884129	0.997956	-10.8228
cg23357708	6.06784e-05	0.231698	0.141442	0.887981	0.997956	-10.8235
cg21474838	-2.56571e-05	0.826782	-0.14105	0.888289	0.997956	-10.8235
cg13468144	6.01506e-05	0.440209	0.134292	0.893608	0.997956	-10.8245
cg09993145	4.60733e-05	0.524464	0.129075	0.897717	0.997956	-10.8252
cg27166718	3.79655e-05	0.234136	0.12905	0.897737	0.997956	-10.8252
cg21761853	-2.6664e-05	0.538733	-0.127339	0.899085	0.997956	-10.8254
cg11811510	2.21915e-05	0.147131	0.126657	0.899623	0.997956	-10.8255
cg14032529	-1.20769e-05	0.0891412	-0.1238	0.901875	0.997956	-10.8259
cg16802439	-5.86652e-05	0.332288	-0.123761	0.901906	0.997956	-10.8259
cg15241779	2.25591e-05	0.813163	0.122423	0.902961	0.997956	-10.826
cg01154505	3.49971e-05	0.828336	0.121239	0.903895	0.997956	-10.8262
cg08130572	-2.66594e-05	0.201189	-0.118383	0.906148	0.997956	-10.8265
cg02212836	3.23645e-05	0.705255	0.118027	0.906429	0.997956	-10.8266
cg16636767	-2.20782e-05	0.804695	-0.115972	0.90805	0.997956	-10.8268
cg15878616	-6.84678e-05	0.360006	-0.11173	0.9114	0.997956	-10.8273
cg23723835	2.28874e-05	0.782574	0.108603	0.913869	0.997956	-10.8277
cg09300089	3.27546e-05	0.228672	0.108291	0.914116	0.997956	-10.8277
cg18128887	3.92918e-05	0.493272	0.106404	0.915606	0.997956	-10.8279
cg11163777	-1.15486e-05	0.0712103	-0.105224	0.916539	0.997956	-10.828
cg05398700	3.93577e-05	0.325671	0.103792	0.91767	0.997956	-10.8282
cg05604112	1.5276e-05	0.111998	0.1027	0.918533	0.997956	-10.8283
cg15474337	3.38907e-05	0.630942	0.100869	0.919981	0.997956	-10.8285
cg06465076	4.60101e-05	0.490387	0.0999107	0.920738	0.997956	-10.8286
cg25719851	-3.97306e-05	0.335997	-0.0995056	0.921059	0.997956	-10.8286
cg24238409	-3.8041e-05	0.560962	-0.0988442	0.921582	0.997956	-10.8287
cg14135025	7.02792e-06	0.0443913	0.0975523	0.922603	0.997956	-10.8288
cg03278514	1.14296e-05	0.0670602	0.0961987	0.923674	0.997956	-10.829
cg08645860	-2.55264e-05	0.539702	-0.0932145	0.926034	0.997956	-10.8292
cg00159243	3.71255e-05	0.2659	0.0897573	0.92877	0.997956	-10.8296
cg02821342	-1.73593e-05	0.16404	-0.0882069	0.929997	0.997956	-10.8297
cg10373891	-1.34836e-05	0.142283	-0.0876267	0.930456	0.997956	-10.8298
cg22014398	-2.09584e-05	0.226594	-0.0854612	0.932171	0.997956	-10.8299
cg20460771	-1.95466e-05	0.790052	-0.0820768	0.934851	0.997956	-10.8302
cg01582066	2.02829e-05	0.603755	0.081223	0.935527	0.997956	-10.8303
cg10825315	2.20457e-05	0.526447	0.0811666	0.935572	0.997956	-10.8303
cg06489037	-3.33759e-05	0.560723	-0.0807333	0.935915	0.997956	-10.8303
cg08253808	-3.45964e-05	0.363523	-0.0790804	0.937224	0.997956	-10.8305
cg10837858	7.4837e-06	0.0727432	0.0782476	0.937884	0.997956	-10.8305
cg27122888	1.62051e-05	0.189753	0.0759834	0.939678	0.997956	-10.8307
cg09261289	1.51573e-05	0.816038	0.0731519	0.941921	0.997956	-10.8309
cg20525486	-1.85536e-05	0.256113	-0.0723008	0.942596	0.997956	-10.831
cg11637084	1.15728e-05	0.862038	0.0706849	0.943877	0.997956	-10.8311
cg11230435	-1.74671e-05	0.185306	-0.0698884	0.944508	0.997956	-10.8312
cg03889044	1.75439e-05	0.675303	0.0693212	0.944958	0.997956	-10.8312
cg09662852	-2.29342e-05	0.255915	-0.0680851	0.945938	0.997956	-10.8313
cg13315450	1.53697e-05	0.201405	0.0674253	0.946461	0.997956	-10.8313
cg06470558	-1.48682e-05	0.645807	-0.0669297	0.946854	0.997956	-10.8314
cg10611016	3.64696e-05	0.452533	0.0660839	0.947524	0.997956	-10.8314
cg27507284	-1.6464e-05	0.259089	-0.0652551	0.948181	0.997956	-10.8315
cg17346246	1.46642e-05	0.83439	0.0644265	0.948838	0.997956	-10.8315
cg19612309	4.79033e-06	0.0447656	0.0639768	0.949195	0.997956	-10.8316
cg15595502	2.71907e-05	0.347354	0.0629924	0.949976	0.997956	-10.8316
cg05875239	1.83233e-05	0.74295	0.0603328	0.952085	0.997956	-10.8318
cg20978247	-3.71031e-05	0.625467	-0.0602956	0.952115	0.997956	-10.8318
cg15086439	-2.42745e-05	0.415712	-0.058889	0.95323	0.997956	-10.8319
cg23169883	2.55972e-05	0.3434	0.0583276	0.953676	0.997956	-10.8319
cg10879992	1.31852e-05	0.322523	0.0580554	0.953892	0.997956	-10.8319
cg21634628	9.09636e-06	0.839715	0.057627	0.954232	0.997956	-10.832
cg12177944	-1.39935e-05	0.838341	-0.0540822	0.957044	0.997956	-10.8322
cg15956469	2.00051e-05	0.789697	0.054001	0.957108	0.997956	-10.8322
cg14317609	-7.31119e-06	0.106768	-0.0484958	0.961477	0.997956	-10.8325
cg23819411	2.85952e-05	0.289323	0.0482845	0.961645	0.997956	-10.8325
cg07546943	-8.53746e-06	0.667287	-0.0468675	0.96277	0.997956	-10.8325
cg19679865	-7.70361e-06	0.805215	-0.044097	0.964969	0.997956	-10.8327
cg07212327	-1.6717e-05	0.478414	-0.0418059	0.966788	0.997956	-10.8328
cg18800235	-8.8462e-06	0.820205	-0.0409261	0.967487	0.997956	-10.8328
cg09712234	-8.43387e-06	0.607686	-0.035381	0.97189	0.997956	-10.833
cg10782923	7.05111e-06	0.79554	0.034195	0.972832	0.997956	-10.8331
cg21268578	5.7895e-06	0.149412	0.0324346	0.97423	0.997956	-10.8331
cg25104621	-2.67235e-06	0.0495154	-0.0308179	0.975514	0.997956	-10.8332
cg06975311	-6.07057e-06	0.269161	-0.0288747	0.977058	0.997956	-10.8332
cg21333217	6.6268e-06	0.876349	0.0263864	0.979034	0.997956	-10.8333
cg00058449	-1.21824e-05	0.238353	-0.0261253	0.979242	0.997956	-10.8333
cg02720566	4.68817e-06	0.1461	0.0260839	0.979274	0.997956	-10.8333
cg11671771	-2.12757e-06	0.0742255	-0.0199844	0.98412	0.997956	-10.8335
cg19933595	-5.64041e-06	0.238141	-0.0199658	0.984135	0.997956	-10.8335
cg03861966	1.61439e-06	0.0657215	0.0193786	0.984601	0.997956	-10.8335
cg01383401	-6.08868e-06	0.29082	-0.0193353	0.984636	0.997956	-10.8335
cg18672716	-3.33315e-06	0.811502	-0.0172513	0.986292	0.997956	-10.8335
cg00795812	4.12549e-06	0.65919	0.0171546	0.986369	0.997956	-10.8335
cg23661721	-6.03682e-06	0.405424	-0.0157251	0.987504	0.997956	-10.8335
cg07196673	-1.26199e-06	0.0555516	-0.0147399	0.988287	0.997956	-10.8335
cg06202778	-2.54954e-06	0.822957	-0.0142763	0.988656	0.997956	-10.8335
cg05070273	-1.4828e-06	0.84279	-0.0118414	0.99059	0.997956	-10.8336
cg10880902	-2.51323e-06	0.525838	-0.0105034	0.991653	0.997956	-10.8336
cg02150910	-1.59928e-06	0.820256	-0.0101583	0.991928	0.997956	-10.8336
cg04453471	-2.2814e-06	0.365459	-0.00784137	0.993769	0.997956	-10.8336
cg08682625	2.09043e-06	0.309318	0.00643354	0.994888	0.997956	-10.8336
cg25600606	-2.86036e-06	0.481551	-0.00566571	0.995498	0.997956	-10.8336
cg04606170	-5.50815e-07	0.119924	-0.00466551	0.996292	0.997956	-10.8336
cg06398474	6.557e-07	0.342391	0.0016422	0.998695	0.998695	-10.8337

## Sheet: age (adjusting for cbcs)
	logFC	AveExpr	t	P.Value	adj.P.Val	B
cg03209642	0.00137361	0.0850913	5.09479	1.07129e-06	0.000642774	1.32658
cg22620363	0.000975388	0.0868492	4.83324	3.38669e-06	0.000929533	0.209409
cg02321062	0.00124086	0.0860885	4.75971	4.64767e-06	0.000929533	-0.0970701
cg22498365	0.000852616	0.872529	4.55909	1.08426e-05	0.00162639	-0.915588
cg23643435	0.000724594	0.0647425	4.46677	1.58798e-05	0.00170143	-1.28336
cg27106643	0.00151354	0.791259	4.44994	1.70143e-05	0.00170143	-1.34981
cg14301562	-0.000736693	0.827287	-4.30973	3.00217e-05	0.00234693	-1.89582
cg11992736	-0.00212576	0.443045	-4.29937	3.12925e-05	0.00234693	-1.93562
cg19927257	0.000361122	0.0393403	4.26714	3.55863e-05	0.00237242	-2.05902
cg22212560	0.000695163	0.871289	4.1264	6.18976e-05	0.00371386	-2.58927
cg04910877	0.00115637	0.256261	4.08462	7.27691e-05	0.00396922	-2.74397
cg17768768	0.00119918	0.884367	4.0114	9.63623e-05	0.00426484	-3.0121
cg07196673	0.00033782	0.0532537	4.00761	9.77614e-05	0.00426484	-3.02585
cg11811510	0.000729535	0.140924	3.98465	0.000106676	0.00426484	-3.10907
cg21248060	0.00145829	0.867553	3.97595	0.000110252	0.00426484	-3.1405
cg21333217	-0.00101765	0.879778	-3.96775	0.000113729	0.00426484	-3.17009
cg26692003	0.00175341	0.847873	3.94719	0.000122902	0.00433773	-3.24399
cg24641737	-0.000910201	0.159035	-3.90021	0.000146595	0.00476966	-3.41179
cg23398076	0.000575115	0.10466	3.89221	0.000151039	0.00476966	-3.4402
cg17232476	0.000540325	0.861281	3.8747	0.000161218	0.00483655	-3.50222
cg02212339	0.000871804	0.902416	3.85648	0.000172499	0.00492854	-3.5665
cg02384859	-0.000793242	0.848352	-3.66214	0.000349873	0.00954199	-4.23668
cg21254939	0.000997153	0.244188	3.63898	0.000379983	0.00958517	-4.31467
cg07746532	0.000510074	0.0839233	3.63645	0.000383407	0.00958517	-4.32314
cg08560387	-0.000867321	0.113496	-3.57363	0.000478626	0.011487	-4.53239
cg19276014	0.00080708	0.896271	3.50009	0.000618346	0.0142695	-4.77347
cg20786131	0.000737415	0.181413	3.46611	0.000695119	0.0145699	-4.88343
cg10880902	-0.00112385	0.530769	-3.45415	0.000724213	0.0145699	-4.92192
cg07597976	0.000636443	0.820209	3.45376	0.000725198	0.0145699	-4.9232
cg19066520	-0.00131801	0.714778	-3.45243	0.000728496	0.0145699	-4.92746
cg03429643	-0.00100853	0.169226	-3.41852	0.000817813	0.0158286	-5.03593
cg12294633	-0.000624532	0.811372	-3.3858	0.000913614	0.0171303	-5.13971
cg12531611	-0.000592775	0.86063	-3.34717	0.00104024	0.0189134	-5.26115
cg13947995	0.000512201	0.0764518	3.31814	0.00114601	0.0202237	-5.35163
cg16893868	0.000898679	0.208662	3.28733	0.00126919	0.0217576	-5.44692
cg12996622	-0.000879161	0.78415	-3.27408	0.00132589	0.0218285	-5.48767
cg13093111	-0.00171697	0.621745	-3.26948	0.00134609	0.0218285	-5.50176
cg17830204	-0.00120053	0.443314	-3.23003	0.00153173	0.0239201	-5.62209
cg00701951	0.00106956	0.725531	3.22544	0.0015548	0.0239201	-5.636
cg02665297	0.000991332	0.841937	3.21403	0.00161359	0.0242039	-5.67052
cg14564351	0.0012215	0.305921	3.17431	0.00183475	0.02685	-5.78986
cg16256390	0.000630205	0.122878	3.15004	0.00198339	0.0283342	-5.86215
cg26012482	-0.000649701	0.813366	-3.1193	0.00218772	0.0305264	-5.95302
cg25131632	0.000677423	0.862373	3.08715	0.00242211	0.0328145	-6.0472
cg05653887	-0.000693081	0.821982	-3.08209	0.00246109	0.0328145	-6.06196
cg02861441	0.000462257	0.101308	3.05948	0.00264226	0.0341125	-6.1276
cg18734095	-0.000881659	0.710008	-3.04302	0.0027818	0.0341125	-6.17511
cg10837858	0.000315515	0.0691518	3.04267	0.00278486	0.0341125	-6.17612
cg05604112	0.000470535	0.114287	3.03301	0.00287003	0.0341125	-6.20391
cg04153882	0.000680338	0.891398	3.01624	0.00302351	0.0341125	-6.25194
cg00782811	-0.00105052	0.391621	-3.01172	0.00306612	0.0341125	-6.26484
cg11163777	0.000328241	0.0725456	3.00419	0.00313846	0.0341125	-6.28632
cg26169783	-0.00152777	0.610202	-2.99312	0.0032476	0.0341125	-6.3178
cg00149213	0.000670071	0.159243	2.99264	0.00325232	0.0341125	-6.31914
cg10373891	0.000531076	0.146592	2.99078	0.00327108	0.0341125	-6.32443
cg23045908	0.000918757	0.248111	2.97764	0.00340603	0.0341125	-6.36163
cg23792308	-0.000755623	0.185788	-2.9771	0.00341164	0.0341125	-6.36314
cg00208012	-0.00117852	0.789558	-2.97643	0.00341868	0.0341125	-6.36504
cg02402946	0.0014016	0.441825	2.97619	0.00342118	0.0341125	-6.36571
cg18310515	-0.000586443	0.833117	-2.96956	0.0034915	0.0341125	-6.38442
cg19696012	-0.000546223	0.840957	-2.96698	0.00351921	0.0341125	-6.39169
cg00760938	0.000410339	0.862305	2.96645	0.00352496	0.0341125	-6.39319
cg16212145	-0.000566651	0.836706	-2.91606	0.00410934	0.0391366	-6.53402
cg25383568	-0.000948384	0.794353	-2.89755	0.0043454	0.0405676	-6.5852
cg17202724	0.000604885	0.195459	2.89379	0.00439482	0.0405676	-6.59556
cg07721872	0.000518717	0.890183	2.87417	0.00466128	0.0423753	-6.64944
cg22749642	-0.00106669	0.649003	-2.86391	0.00480642	0.0430425	-6.67748
cg04838847	0.000420476	0.924642	2.85885	0.0048795	0.0430544	-6.69127
cg27202779	0.0010862	0.203757	2.82731	0.0053586	0.0465965	-6.7768
cg17638468	0.000839562	0.179142	2.81941	0.00548512	0.0470153	-6.79809
cg16148346	0.000360584	0.871142	2.77866	0.00618208	0.0522429	-6.90704
cg20460771	-0.000733359	0.7953	-2.77095	0.00632277	0.0526898	-6.92751
cg09610286	0.000332488	0.0770806	2.75414	0.0066394	0.0545704	-6.97192
cg10879992	0.000682855	0.318143	2.74484	0.00682078	0.0553036	-6.9964
cg05205074	0.000382612	0.881684	2.71703	0.00739003	0.0591203	-7.06911
cg26795340	0.000459335	0.832633	2.70555	0.00763736	0.0602391	-7.09893
cg14936008	0.000383641	0.889937	2.69734	0.00781895	0.0602391	-7.12021
cg13738327	0.00077194	0.889623	2.6968	0.00783109	0.0602391	-7.12161
cg10142452	-0.000713989	0.802791	-2.68325	0.00813946	0.0613563	-7.15656
cg03379131	0.000508108	0.132736	2.68147	0.00818084	0.0613563	-7.16114
cg01447281	0.000740293	0.204615	2.65534	0.00880961	0.0652564	-7.22804
cg05870586	-0.00100124	0.21526	-2.61024	0.00999859	0.0731604	-7.34215
cg14496375	-0.000743245	0.773588	-2.59933	0.010307	0.0734813	-7.36948
cg18149207	-0.000479631	0.802329	-2.59733	0.0103646	0.0734813	-7.37449
cg24365417	-0.00056848	0.769279	-2.59176	0.0105263	0.0734813	-7.3884
cg18800235	-0.000599646	0.825649	-2.59155	0.0105323	0.0734813	-7.38892
cg15035590	0.000396899	0.865021	2.58216	0.0108099	0.0745507	-7.41228
cg05041073	0.00032772	0.0733654	2.57393	0.0110588	0.0754009	-7.43273
cg19835973	-0.000993134	0.808039	-2.55474	0.0116587	0.0779124	-7.48011
cg24088496	0.00100277	0.507906	2.55113	0.0117748	0.0779124	-7.48899
cg00719568	-0.000491847	0.821796	-2.54568	0.0119521	0.0779124	-7.50238
cg25518868	-0.000720192	0.178111	-2.54517	0.0119686	0.0779124	-7.50362
cg11774624	0.000456055	0.895077	2.53965	0.012151	0.0779124	-7.51717
cg06419846	0.000550685	0.897737	2.53799	0.0122063	0.0779124	-7.52123
cg24838825	-0.000785236	0.200643	-2.52549	0.0126297	0.0792715	-7.55174
cg19358608	-0.000843813	0.678976	-2.52393	0.0126834	0.0792715	-7.55554
cg19933595	0.000850345	0.231275	2.51482	0.0130014	0.0804211	-7.57768
cg14331899	0.000445889	0.874526	2.49542	0.0137025	0.0830708	-7.62458
cg17117981	-0.00100594	0.468469	-2.49531	0.0137067	0.0830708	-7.62485
cg17266282	-0.000687385	0.232222	-2.48287	0.0141736	0.0850418	-7.65473
cg15532942	0.000489284	0.857398	2.47799	0.0143609	0.0852586	-7.66643
cg25104621	0.000227174	0.0473193	2.47456	0.014494	0.0852586	-7.67465
cg22014398	0.000643013	0.220467	2.45175	0.0154055	0.0897407	-7.72894
cg11637084	-0.000451848	0.86402	-2.43876	0.0159473	0.0920036	-7.75966
cg06489037	0.00102762	0.550558	2.40767	0.0173129	0.0989309	-7.83256
cg07698804	0.000767113	0.825288	2.40335	0.0175107	0.0991172	-7.84263
cg27506442	0.000734149	0.262153	2.39545	0.0178774	0.100247	-7.86098
cg00970435	-0.000558633	0.217122	-2.35632	0.0197964	0.10998	-7.95108
cg19730972	-0.000983569	0.31379	-2.34398	0.0204379	0.112502	-7.9792
cg18835472	-0.000694391	0.69356	-2.33849	0.0207292	0.113068	-7.99167
cg12032027	-0.000635914	0.811364	-2.33447	0.0209447	0.113215	-8.00078
cg11176694	0.000577404	0.23204	2.31699	0.0219056	0.117351	-8.04024
cg10057264	-0.000807695	0.287407	-2.28914	0.0235167	0.124867	-8.10255
cg21474838	-0.000502041	0.824211	-2.26103	0.025247	0.131939	-8.16472
cg06040872	-0.000494046	0.830052	-2.26038	0.0252883	0.131939	-8.16615
cg25683989	0.000367141	0.861599	2.25292	0.0257664	0.133274	-8.18252
cg03347559	0.000259978	0.0591867	2.21857	0.0280716	0.143957	-8.25727
cg10825530	0.00101299	0.485879	2.20612	0.0289505	0.147133	-8.2841
cg23954655	-0.000798651	0.592502	-2.2029	0.0291813	0.147133	-8.29101
cg23673974	-0.000547072	0.638077	-2.19246	0.0299423	0.149712	-8.31338
cg15348679	0.00066814	0.809092	2.18826	0.0302529	0.150014	-8.32234
cg23358740	-0.000966798	0.27282	-2.17502	0.0312514	0.153695	-8.35051
cg16047279	-0.00107409	0.433642	-2.17144	0.0315255	0.153783	-8.35808
cg00369058	-0.00149944	0.743924	-2.14229	0.0338415	0.161388	-8.41942
cg18886071	0.000514372	0.186678	2.14195	0.0338693	0.161388	-8.42012
cg10274029	-0.000865593	0.605268	-2.14168	0.0338914	0.161388	-8.42069
cg02606840	-0.000777019	0.169946	-2.13567	0.034388	0.161797	-8.43325
cg19387310	0.000138073	0.0533384	2.13412	0.0345167	0.161797	-8.43648
cg17879722	0.000189456	0.0720869	2.12811	0.0350202	0.162885	-8.44897
cg26270899	-0.000698446	0.355144	-2.1242	0.0353515	0.163161	-8.45709
cg18701685	-0.000795106	0.311862	-2.11955	0.0357491	0.163736	-8.46673
cg21220520	-0.00134337	0.671766	-2.09419	0.0379845	0.172657	-8.51892
cg03989617	0.000605651	0.23821	2.0884	0.0385112	0.173735	-8.53076
cg13543915	-0.000553305	0.717094	-2.07335	0.0399103	0.176838	-8.56137
cg27309871	-0.000340056	0.854528	-2.07164	0.0400727	0.176838	-8.56485
cg20450123	-0.000658738	0.203623	-2.07152	0.0400834	0.176838	-8.56508
cg06470558	-0.000576881	0.647482	-2.0646	0.0407442	0.177515	-8.57909
cg05517541	-0.00105955	0.322541	-2.06137	0.041055	0.177515	-8.5856
cg18067520	0.000377586	0.80853	2.06066	0.0411243	0.177515	-8.58704
cg22632840	-0.000482282	0.0693814	-2.03406	0.0437707	0.187002	-8.64034
cg03268893	0.000554939	0.22217	2.03014	0.0441719	0.187002	-8.64812
cg21596498	0.000238135	0.879524	2.02932	0.0442571	0.187002	-8.64976
cg06202778	-0.000386074	0.827156	-2.01754	0.045486	0.189579	-8.6731
cg19410791	0.00107402	0.594098	2.01741	0.0454991	0.189579	-8.67335
cg03318654	0.000650777	0.756549	2.00754	0.0465518	0.191853	-8.69281
cg13449535	-0.000722412	0.688829	-2.0062	0.0466966	0.191853	-8.69545
cg21683390	-0.000929385	0.572144	-2.00019	0.0473487	0.191853	-8.70724
cg12177944	0.000511377	0.843849	1.99957	0.0474165	0.191853	-8.70845
cg22907103	0.00028703	0.848842	1.9961	0.0477979	0.191853	-8.71526
cg15906007	-0.000657758	0.295624	-1.9946	0.0479632	0.191853	-8.71819
cg13924996	-0.000867644	0.173954	-1.97996	0.0496027	0.195774	-8.7467
cg05875239	-0.000595357	0.747887	-1.97438	0.0502401	0.195774	-8.75752
cg02150910	-0.000395252	0.824865	-1.97434	0.0502444	0.195774	-8.75759
cg10096215	0.000587333	0.209081	1.9743	0.0502487	0.195774	-8.75766
cg26121053	0.000480186	0.880072	1.96373	0.0514758	0.199261	-8.77808
cg20525486	-0.000588042	0.266048	-1.95081	0.0530089	0.20388	-8.80288
cg14011327	0.000355593	0.167166	1.94432	0.0537944	0.204264	-8.81529
cg00287915	0.000666742	0.234661	1.94402	0.0538311	0.204264	-8.81586
cg00629585	0.000496112	0.297548	1.94157	0.05413	0.204264	-8.82053
cg14284211	-0.000559199	0.176521	-1.93599	0.0548157	0.20513	-8.83114
cg14084689	0.000513666	0.300062	1.93415	0.0550433	0.20513	-8.83463
cg25719851	0.000716065	0.329673	1.91859	0.0570029	0.20985	-8.86407
cg08884752	-0.000681623	0.722228	-1.9161	0.0573218	0.20985	-8.86876
cg27122888	0.000420974	0.187696	1.91581	0.057359	0.20985	-8.8693
cg18437209	0.000451129	0.135122	1.90757	0.0584256	0.211512	-8.88478
cg15691199	0.000341927	0.138799	1.90686	0.0585182	0.211512	-8.8861
cg01582066	-0.000609475	0.614281	-1.89875	0.0595853	0.214079	-8.90126
cg27507284	-0.000561556	0.24749	-1.89083	0.0606431	0.216583	-8.916
cg03146219	-0.00201819	0.406625	-1.88733	0.0611164	0.216981	-8.92251
cg13437525	0.000514605	0.193821	1.83667	0.0683084	0.241089	-9.01527
cg06317348	0.000689344	0.227176	1.83027	0.0692647	0.243034	-9.02681
cg03992638	0.000503255	0.246823	1.82702	0.0697541	0.243328	-9.03265
cg01710351	0.000483498	0.175321	1.81521	0.0715596	0.248184	-9.05383
cg26056277	-0.000757859	0.332848	-1.80461	0.0732126	0.252457	-9.07272
cg14477767	-0.000521128	0.788208	-1.80149	0.0737046	0.252701	-9.07826
cg10502324	-0.000620496	0.64719	-1.79419	0.0748679	0.253598	-9.09119
cg03795574	0.000621311	0.310477	1.79187	0.0752407	0.253598	-9.09529
cg06117093	0.000633892	0.241729	1.79149	0.0753025	0.253598	-9.09596
cg06449334	-0.00065903	0.328196	-1.78929	0.0756566	0.253598	-9.09983
cg07590102	-0.000503859	0.81139	-1.78273	0.0767248	0.255749	-9.11139
cg27043010	0.000223219	0.0670159	1.77136	0.078603	0.257439	-9.13129
cg21761853	-0.000538815	0.540585	-1.76903	0.0789923	0.257439	-9.13535
cg20641531	-0.000461288	0.755004	-1.76803	0.0791609	0.257439	-9.1371
cg08130572	-0.000464364	0.201132	-1.76733	0.0792777	0.257439	-9.13831
cg07248223	-0.000952813	0.409117	-1.76195	0.0801873	0.257439	-9.14768
cg20657709	-0.000329712	0.845018	-1.76105	0.0803398	0.257439	-9.14924
cg03889044	-0.000571479	0.682143	-1.76016	0.0804915	0.257439	-9.15079
cg12105450	0.00038608	0.212042	1.75794	0.080869	0.257439	-9.15463
cg27582527	-0.00050919	0.780244	-1.75161	0.0819569	0.257439	-9.16559
cg08864105	-0.00049072	0.0867045	-1.7514	0.0819925	0.257439	-9.16594
cg02256631	0.000432446	0.123104	1.75108	0.0820483	0.257439	-9.1665
cg03419136	-0.00053131	0.684293	-1.74671	0.0828078	0.257439	-9.17405
cg22708902	-0.00074985	0.217081	-1.74499	0.0831062	0.257439	-9.17699
cg09300089	-0.000552562	0.216794	-1.74424	0.0832387	0.257439	-9.1783
cg03055671	0.000612565	0.585819	1.73959	0.0840544	0.258629	-9.18627
cg01940139	-0.00040278	0.824504	-1.73339	0.0851545	0.260677	-9.1969
cg03196485	-0.000757325	0.651762	-1.72145	0.0873039	0.2659	-9.21725
cg25848037	0.001993	0.20717	1.71634	0.0882363	0.267383	-9.22591
cg07881210	0.000526907	0.284179	1.70212	0.0908783	0.274005	-9.24991
cg26227465	-0.000328957	0.811455	-1.695	0.0922243	0.27579	-9.26185
cg13525276	-0.000783347	0.474595	-1.69413	0.0923896	0.27579	-9.2633
cg00705730	0.000993096	0.442749	1.6813	0.0948588	0.281759	-9.28468
cg12655112	-0.000625643	0.605198	-1.67688	0.0957217	0.282921	-9.292
cg13209388	-0.000384873	0.810905	-1.66539	0.0979953	0.285626	-9.31097
cg23683962	0.000261548	0.875138	1.66499	0.0980762	0.285626	-9.31164
cg13828440	-0.000525755	0.764555	-1.66267	0.0985396	0.285626	-9.31544
cg25486399	-0.000820058	0.659396	-1.66267	0.098541	0.285626	-9.31545
cg11661493	0.000249464	0.855879	1.64702	0.10172	0.292021	-9.34104
cg18881723	0.000465352	0.195604	1.64702	0.101721	0.292021	-9.34104
cg25887844	0.000460003	0.237773	1.63752	0.103692	0.296263	-9.35647
cg09322573	-0.000513966	0.679409	-1.62889	0.105508	0.298944	-9.37039
cg09849688	-0.000401226	0.241431	-1.62833	0.105627	0.298944	-9.3713
cg01383401	0.000480792	0.294604	1.62464	0.106414	0.299757	-9.37724
cg24788483	-0.000399081	0.770317	-1.61749	0.107949	0.30191	-9.38871
cg03605454	-0.00032363	0.792755	-1.61639	0.108185	0.30191	-9.39045
cg12477370	0.000264565	0.124621	1.60458	0.110764	0.307677	-9.40927
cg11067179	0.000250146	0.850813	1.59666	0.112521	0.311119	-9.42182
cg18672716	-0.000348385	0.813739	-1.59227	0.113504	0.312396	-9.42874
cg14135025	0.0001292	0.0461281	1.58421	0.115326	0.315962	-9.44141
cg11465943	-0.000458836	0.722418	-1.57886	0.116548	0.316624	-9.44978
cg08549335	-0.000729906	0.43365	-1.57854	0.116623	0.316624	-9.45029
cg04978343	-0.000463632	0.175252	-1.57526	0.117377	0.317235	-9.4554
cg07702659	-0.000373513	0.822439	-1.56844	0.118959	0.320069	-9.46601
cg16013543	0.000370605	0.211657	1.55957	0.121044	0.324225	-9.47976
cg10628126	-0.000271572	0.845687	-1.55202	0.12284	0.326404	-9.49139
cg17995557	0.000288563	0.851057	1.55043	0.123219	0.326404	-9.49382
cg07675477	0.000760931	0.320672	1.54931	0.12349	0.326404	-9.49556
cg19269039	-0.000742538	0.423727	-1.54367	0.12485	0.328552	-9.50419
cg09261289	-0.000383575	0.812416	-1.53397	0.127218	0.333322	-9.51898
cg13430807	-0.000277847	0.811547	-1.5249	0.129464	0.337733	-9.53273
cg15555970	0.000283791	0.0548556	1.52168	0.130269	0.338361	-9.53759
cg14583973	-0.0016545	0.57138	-1.50318	0.13497	0.349059	-9.56532
cg07809589	0.000265133	0.212148	1.4948	0.137141	0.352085	-9.57777
cg24662823	0.00030615	0.842593	1.49414	0.137313	0.352085	-9.57875
cg02821342	-0.000294449	0.16537	-1.48857	0.138773	0.352199	-9.58699
cg00795812	-0.000456235	0.66624	-1.48832	0.138839	0.352199	-9.58735
cg01987702	0.000524531	0.272943	1.48726	0.139119	0.352199	-9.58892
cg05723552	-0.000345827	0.803809	-1.4826	0.140354	0.353833	-9.59579
cg04468741	-0.000217764	0.822856	-1.47971	0.141121	0.354278	-9.60003
cg07970799	-0.000439276	0.773887	-1.46608	0.144793	0.360601	-9.61995
cg16802439	0.000714713	0.325166	1.46584	0.144858	0.360601	-9.62029
cg18250453	0.000265344	0.852394	1.4637	0.145442	0.360601	-9.62341
cg14595786	-0.00040196	0.212217	-1.46142	0.146067	0.360658	-9.62672
cg26562691	-0.000338543	0.790682	-1.45732	0.147192	0.361948	-9.63265
cg08908131	-0.000256261	0.797007	-1.45477	0.147896	0.362195	-9.63634
cg02366988	0.000217256	0.157881	1.45085	0.148983	0.363374	-9.64199
cg10278149	-0.000320124	0.741803	-1.43915	0.152266	0.369876	-9.65878
cg27058497	-0.000534156	0.616478	-1.41553	0.159059	0.384821	-9.69225
cg09318840	0.000564483	0.618552	1.39215	0.166009	0.400023	-9.72485
cg26896499	0.000148514	0.086081	1.38589	0.167911	0.402986	-9.7335
cg02661764	-0.000343403	0.772629	-1.38208	0.169075	0.404164	-9.73874
cg04828493	0.000238946	0.878303	1.37591	0.170973	0.405861	-9.74719
cg18582260	-0.000673566	0.194627	-1.37538	0.171138	0.405861	-9.74792
cg12838644	0.00010917	0.0575601	1.36898	0.173125	0.408958	-9.75665
cg04658357	-0.000202093	0.849949	-1.35774	0.176658	0.415666	-9.77188
cg22381196	0.000696714	0.399132	1.32824	0.186189	0.436379	-9.81128
cg20978247	-0.000882797	0.610412	-1.31986	0.188962	0.441157	-9.82231
cg18990407	0.000533609	0.708475	1.31378	0.190996	0.444176	-9.83028
cg19055828	0.000560649	0.423382	1.28881	0.199518	0.462203	-9.86262
cg24462702	-0.000789587	0.739633	-1.28421	0.201118	0.462705	-9.86851
cg03077671	0.000358287	0.209326	1.28376	0.201277	0.462705	-9.86909
cg08635931	0.000267506	0.175574	1.28049	0.202419	0.463554	-9.87326
cg02212836	0.000448543	0.712606	1.27773	0.203389	0.464005	-9.87678
cg07754940	-0.000408108	0.672237	-1.27308	0.205028	0.465973	-9.88268
cg10611016	0.000702256	0.440293	1.26967	0.206237	0.466951	-9.887
cg25235205	0.000184373	0.832321	1.26215	0.208922	0.470779	-9.89648
cg01692842	0.000636842	0.408428	1.26055	0.209497	0.470779	-9.89849
cg18055007	0.000261813	0.121141	1.24901	0.213676	0.476603	-9.91291
cg00619207	-0.000520445	0.485854	-1.24802	0.214035	0.476603	-9.91414
cg22651103	0.00178793	0.323106	1.24683	0.214471	0.476603	-9.91562
cg15956469	-0.000492784	0.782018	-1.2366	0.218238	0.483184	-9.92828
cg00440980	0.000252337	0.828001	1.22883	0.221128	0.486959	-9.93783
cg25898577	-0.000355805	0.660737	-1.22766	0.221566	0.486959	-9.93926
cg11557901	0.000612338	0.405156	1.22484	0.222623	0.487497	-9.9427
cg12483340	0.00062316	0.385297	1.22107	0.224044	0.488824	-9.9473
cg20681931	8.32223e-05	0.0650283	1.21818	0.225136	0.489426	-9.95081
cg01525879	-0.000305877	0.795249	-1.212	0.227485	0.489872	-9.95829
cg24957609	-0.000414883	0.573865	-1.21158	0.227646	0.489872	-9.9588
cg07307830	-0.000247089	0.825608	-1.2112	0.227791	0.489872	-9.95926
cg07616394	0.000300012	0.220118	1.20837	0.228873	0.490443	-9.96267
cg11944101	-0.00075375	0.693182	-1.20337	0.230794	0.491137	-9.96868
cg05627557	0.000523363	0.339922	1.2018	0.231401	0.491137	-9.97056
cg17346246	-0.000368956	0.844892	-1.19961	0.232248	0.491137	-9.97319
cg16429499	0.000283271	0.786636	1.19904	0.232471	0.491137	-9.97387
cg21091766	-0.000233477	0.72609	-1.19058	0.235764	0.494726	-9.98394
cg00984060	0.000539065	0.323042	1.19044	0.235819	0.494726	-9.98411
cg13652008	0.000607224	0.43272	1.18409	0.238318	0.496818	-9.99164
cg06329392	0.000386681	0.834325	1.18369	0.238473	0.496818	-9.9921
cg03538296	-0.000341067	0.775917	-1.1653	0.245812	0.510336	-10.0136
cg06015525	-0.000412825	0.25815	-1.1613	0.24743	0.51169	-10.0183
cg10825315	-0.000436849	0.537744	-1.15948	0.24817	0.51169	-10.0204
cg23357533	0.000201294	0.838385	1.14373	0.254621	0.523036	-10.0385
cg11354682	-0.000323045	0.726723	-1.14167	0.255474	0.523036	-10.0408
cg13356455	0.000217482	0.850097	1.13971	0.256287	0.523036	-10.0431
cg08224785	-0.000547451	0.47595	-1.12531	0.262318	0.533528	-10.0593
cg13617280	-0.000419432	0.650946	-1.12151	0.263925	0.534983	-10.0636
cg00366435	-0.000222859	0.847365	-1.11805	0.265398	0.536157	-10.0675
cg14317609	0.000196155	0.10015	1.11335	0.267402	0.538057	-10.0727
cg19679865	0.000235814	0.811021	1.11061	0.268575	0.538057	-10.0758
cg08645860	0.00034147	0.535784	1.10956	0.269029	0.538057	-10.0769
cg07002540	-0.000196649	0.762976	-1.10163	0.272448	0.542633	-10.0857
cg25598890	0.000339798	0.171278	1.10007	0.273125	0.542633	-10.0874
cg18546384	-0.000176026	0.853235	-1.09572	0.275017	0.544589	-10.0922
cg10505873	0.000289447	0.20442	1.09219	0.276563	0.545848	-10.096
cg23272399	0.000114155	0.05527	1.08898	0.277971	0.545898	-10.0995
cg27485845	0.000419581	0.473074	1.08799	0.278408	0.545898	-10.1006
cg24430034	-0.000281232	0.878265	-1.07659	0.283455	0.550167	-10.1129
cg09257735	0.000204222	0.206163	1.07576	0.283822	0.550167	-10.1138
cg11671771	0.000115955	0.0730235	1.07443	0.284416	0.550167	-10.1152
cg07427475	-0.000800053	0.631142	-1.07437	0.284442	0.550167	-10.1153
cg11531557	-0.000216549	0.817728	-1.07274	0.28517	0.550167	-10.117
cg11411904	6.25265e-05	0.047567	1.05794	0.291845	0.56124	-10.1328
cg15086439	0.000491249	0.400665	1.04754	0.296595	0.568552	-10.1437
cg18184053	0.000175114	0.831913	1.04287	0.298745	0.57085	-10.1486
cg23391288	0.000134224	0.860348	1.03776	0.30111	0.573543	-10.1539
cg09712234	-0.000260578	0.601986	-1.0287	0.305333	0.57543	-10.1633
cg13315450	0.000276736	0.209616	1.02808	0.305626	0.57543	-10.1639
cg24238409	-0.000408289	0.556217	-1.02778	0.305765	0.57543	-10.1642
cg15657641	0.000325156	0.209014	1.02639	0.30642	0.57543	-10.1657
cg02331830	-0.000987694	0.39713	-1.02457	0.307275	0.57543	-10.1675
cg22222999	0.000309329	0.214994	1.02334	0.307855	0.57543	-10.1688
cg13203135	-0.000403218	0.497914	-1.01602	0.311315	0.578439	-10.1762
cg10054641	-0.000460698	0.446144	-1.01585	0.311393	0.578439	-10.1764
cg08154963	0.000499214	0.399322	1.00816	0.31506	0.583444	-10.1842
cg19455189	0.00039918	0.235385	1.00435	0.316883	0.585014	-10.188
cg09993145	-0.000453477	0.541478	-1.00043	0.318769	0.585694	-10.192
cg27366072	-0.000207398	0.778821	-0.99723	0.320316	0.585694	-10.1952
cg27118278	-7.95897e-05	0.0505209	-0.995563	0.321123	0.585694	-10.1968
cg06398474	0.000389786	0.34023	0.995027	0.321382	0.585694	-10.1973
cg07016730	-0.000195735	0.801816	-0.991142	0.323269	0.585694	-10.2012
cg11906021	-0.000233024	0.769843	-0.990107	0.323773	0.585694	-10.2022
ch.17.480931F	-9.95917e-05	0.076611	-0.989468	0.324084	0.585694	-10.2029
cg16681873	-0.000200679	0.748451	-0.986908	0.325333	0.586186	-10.2054
cg03722295	-0.000314227	0.701658	-0.983263	0.327117	0.587635	-10.209
cg20602300	0.000266184	0.884224	0.972858	0.332245	0.595019	-10.2192
cg21634628	-0.00018138	0.843628	-0.969845	0.33374	0.595019	-10.2221
cg00644351	0.000154526	0.85046	0.968916	0.334202	0.595019	-10.223
cg26971042	0.000239038	0.268222	0.956409	0.340459	0.604365	-10.235
cg15241779	-0.000210543	0.811762	-0.954028	0.341659	0.604706	-10.2373
cg15564619	-0.00041956	0.582227	-0.94887	0.344267	0.60753	-10.2422
cg11230435	-0.000283129	0.179867	-0.942985	0.347258	0.611012	-10.2478
cg26552743	0.000150164	0.840631	0.937956	0.349828	0.611522	-10.2525
cg00660167	0.000470485	0.326952	0.937554	0.350034	0.611522	-10.2529
cg17694130	-0.000406777	0.665872	-0.934687	0.351505	0.611522	-10.2556
cg21565496	0.000248188	0.852619	0.934453	0.351625	0.611522	-10.2558
cg00813999	0.000848477	0.322348	0.927165	0.355383	0.616271	-10.2626
cg21285555	0.000473859	0.423829	0.920732	0.358721	0.620267	-10.2686
cg10624395	-0.000121286	0.860243	-0.918226	0.360027	0.620736	-10.2709
cg04859102	7.5428e-05	0.0902868	0.910701	0.363965	0.625729	-10.2777
cg25554283	9.69538e-05	0.0587435	0.905149	0.366889	0.628953	-10.2828
cg05371506	0.00027345	0.230557	0.900833	0.369172	0.630393	-10.2867
cg00221794	-0.000346645	0.550044	-0.899592	0.36983	0.630393	-10.2878
cg05923857	-0.000256272	0.706413	-0.896639	0.371399	0.631273	-10.2905
cg03861966	8.1845e-05	0.0651774	0.892854	0.373416	0.632908	-10.2939
cg25939861	-0.000175911	0.830674	-0.887469	0.376297	0.635996	-10.2987
cg25535316	0.000170587	0.822416	0.882919	0.378743	0.637739	-10.3027
cg13595556	0.000514894	0.436917	0.881339	0.379594	0.637739	-10.3041
cg08682625	0.000312196	0.296234	0.879628	0.380517	0.637739	-10.3056
cg22153728	-0.000301633	0.398684	-0.875957	0.382503	0.637893	-10.3088
cg25856090	0.000237075	0.59621	0.875528	0.382736	0.637893	-10.3092
cg02964396	6.00744e-05	0.0462776	0.87278	0.384227	0.637945	-10.3116
cg03887528	-0.000369103	0.469425	-0.871555	0.384893	0.637945	-10.3127
cg20660269	0.000155115	0.059525	0.866449	0.387676	0.640787	-10.3171
cg15029631	-0.000350618	0.380533	-0.859639	0.391408	0.644609	-10.323
cg05070273	0.000336687	0.837825	0.858313	0.392137	0.644609	-10.3242
cg00058449	-0.000391221	0.227967	-0.855882	0.393476	0.645043	-10.3262
cg02021288	-0.000164631	0.808407	-0.852402	0.395398	0.645153	-10.3292
cg12403778	-0.000190703	0.225775	-0.851867	0.395694	0.645153	-10.3297
cg25600606	0.000430974	0.467399	0.846486	0.398678	0.648256	-10.3343
cg23661721	0.000374925	0.387272	0.842418	0.400942	0.649606	-10.3377
cg14032529	8.75441e-05	0.0857128	0.841108	0.401673	0.649606	-10.3388
cg03340036	0.000384938	0.440718	0.836701	0.404139	0.650053	-10.3425
cg19612309	7.69083e-05	0.043616	0.834173	0.405557	0.650053	-10.3446
cg13068915	-0.000206743	0.744422	-0.832899	0.406273	0.650053	-10.3457
cg00103299	0.000177625	0.795285	0.831969	0.406796	0.650053	-10.3465
cg11070172	0.000454672	0.351952	0.830955	0.407366	0.650053	-10.3473
cg11978441	-0.000280806	0.839519	-0.824445	0.411042	0.652834	-10.3527
cg21268578	0.000195328	0.151474	0.824016	0.411285	0.652834	-10.3531
cg02573468	-0.000293152	0.197553	-0.816274	0.415684	0.656094	-10.3594
cg08661469	0.000182425	0.114425	0.815185	0.416304	0.656094	-10.3603
cg20737812	-0.000213752	0.801796	-0.814201	0.416866	0.656094	-10.3611
cg08280936	-0.000202885	0.221582	-0.811824	0.418224	0.656094	-10.3631
cg19037107	0.000401799	0.470002	0.809364	0.419633	0.656094	-10.3651
cg07978738	0.000196693	0.26124	0.808363	0.420207	0.656094	-10.3659
cg15087459	-0.00032051	0.327438	-0.806992	0.420994	0.656094	-10.367
cg16210395	0.000107261	0.876978	0.80087	0.424518	0.659873	-10.3719
cg07635227	-0.000134627	0.0707419	-0.796406	0.427099	0.662169	-10.3755
cg02237342	8.57552e-05	0.0537188	0.787499	0.432276	0.668469	-10.3826
cg01024458	0.000106105	0.880947	0.78353	0.434595	0.670327	-10.3857
cg15535471	-0.000151425	0.766434	-0.778223	0.437706	0.673394	-10.3898
cg24345747	0.000482117	0.633901	0.771056	0.441929	0.678153	-10.3954
cg25739938	0.000421224	0.451265	0.761614	0.447529	0.684532	-10.4027
cg02016178	-7.51404e-05	0.0667088	-0.758493	0.449388	0.684532	-10.405
cg11186858	-0.000430267	0.579545	-0.75829	0.449509	0.684532	-10.4052
cg25599673	0.000145805	0.816998	0.754734	0.451634	0.686026	-10.4079
cg11977716	-0.000432502	0.283641	-0.752671	0.452869	0.686165	-10.4095
cg09654116	0.000134455	0.827329	0.743368	0.458463	0.692891	-10.4164
cg15258980	0.000162287	0.200022	0.738112	0.46164	0.693787	-10.4203
cg19296305	0.000179715	0.777592	0.736656	0.462523	0.693787	-10.4214
cg07489413	0.000138988	0.105537	0.732441	0.465083	0.693787	-10.4245
cg02720566	0.000137782	0.14856	0.731176	0.465853	0.693787	-10.4255
cg21671607	-0.000222572	0.239038	-0.730477	0.466278	0.693787	-10.426
cg15821562	-0.000322725	0.292476	-0.727431	0.468136	0.693787	-10.4282
cg22903735	-8.8904e-05	0.0446537	-0.727372	0.468172	0.693787	-10.4282
cg04858164	-0.000338673	0.483576	-0.727152	0.468306	0.693787	-10.4284
cg21743182	0.000102643	0.864423	0.724166	0.470132	0.694776	-10.4306
cg23763137	0.000117749	0.11747	0.716827	0.474635	0.699707	-10.4359
cg12480903	-0.000210756	0.273244	-0.711669	0.477814	0.702668	-10.4396
cg06465076	0.000326772	0.475653	0.709725	0.479015	0.702712	-10.441
cg01881899	0.000199957	0.186269	0.701823	0.483915	0.708169	-10.4466
cg09960724	4.49745e-05	0.0434822	0.698167	0.486192	0.709769	-10.4491
cg00219921	0.00015354	0.841467	0.696009	0.487538	0.710007	-10.4506
cg09543427	0.000322434	0.382222	0.686015	0.4938	0.713536	-10.4576
cg15014975	0.000198385	0.842541	0.685531	0.494104	0.713536	-10.4579
cg00159243	-0.00030528	0.262106	-0.685012	0.494431	0.713536	-10.4583
cg13785123	-0.000366387	0.378234	-0.684556	0.494718	0.713536	-10.4586
cg21057323	-0.000227634	0.653266	-0.663099	0.508321	0.731397	-10.4731
cg14574996	-0.000212363	0.216584	-0.656845	0.512322	0.732338	-10.4772
cg18174654	-0.000184588	0.837421	-0.655454	0.513215	0.732338	-10.4781
cg16596052	0.000137316	0.858596	0.655301	0.513313	0.732338	-10.4782
cg16636767	-0.000162558	0.795921	-0.654453	0.513858	0.732338	-10.4788
cg12207930	0.00014748	0.701399	0.651047	0.516048	0.73318	-10.481
cg15595502	-0.00035157	0.343062	-0.649736	0.516892	0.73318	-10.4819
cg08817540	-0.000390031	0.673019	-0.64253	0.521545	0.735175	-10.4866
cg25350872	0.000131698	0.84765	0.642263	0.521718	0.735175	-10.4867
cg10480329	-9.9492e-05	0.838583	-0.641866	0.521974	0.735175	-10.487
cg14384416	-0.000203652	0.832816	-0.627707	0.531184	0.746129	-10.496
cg20610950	-0.000257424	0.714305	-0.626093	0.532239	0.746129	-10.497
cg14729344	-0.000156087	0.269769	-0.62238	0.53467	0.746275	-10.4994
cg26166854	-0.000162908	0.780017	-0.621101	0.535509	0.746275	-10.5002
cg02861504	-0.000235239	0.564956	-0.62024	0.536074	0.746275	-10.5007
cg14555759	-0.000251904	0.673575	-0.610306	0.542615	0.751552	-10.5068
cg13027206	-0.000173121	0.220105	-0.609084	0.543423	0.751552	-10.5076
cg23325335	0.0003009	0.752959	0.608782	0.543623	0.751552	-10.5078
cg15474337	-0.000316359	0.632778	-0.598855	0.550205	0.758903	-10.5138
cg09421111	-0.000267318	0.408925	-0.59391	0.553498	0.759299	-10.5167
cg17851021	-7.06366e-05	0.868819	-0.593528	0.553753	0.759299	-10.517
cg06975311	0.000125588	0.269513	0.592726	0.554288	0.759299	-10.5174
cg04609694	0.000267018	0.416479	0.589377	0.556526	0.760628	-10.5194
cg19460836	0.000265063	0.425546	0.581094	0.56208	0.765825	-10.5243
cg05617307	-0.000134824	0.799421	-0.579902	0.562881	0.765825	-10.525
cg05936004	0.000332731	0.451531	0.576349	0.565274	0.76734	-10.5271
cg17343167	0.00016143	0.197299	0.568054	0.570878	0.769701	-10.5318
cg10768932	0.000196859	0.217707	0.56625	0.5721	0.769701	-10.5329
cg03278514	8.70014e-05	0.0668785	0.565696	0.572476	0.769701	-10.5332
cg00439981	0.000309019	0.430503	0.564548	0.573254	0.769701	-10.5338
cg09662852	-0.00020993	0.248222	-0.563168	0.574191	0.769701	-10.5346
cg27059140	-0.000203922	0.588061	-0.562404	0.57471	0.769701	-10.535
cg03984502	-6.8735e-05	0.862335	-0.558816	0.57715	0.771247	-10.5371
cg06270401	0.000266994	0.399098	0.55532	0.579532	0.772709	-10.539
cg05579731	8.40244e-05	0.841737	0.547119	0.585139	0.778455	-10.5436
cg25616055	-0.000197144	0.164005	-0.544918	0.586648	0.778736	-10.5448
cg08608952	0.000121267	0.741508	0.539712	0.590224	0.781741	-10.5476
cg25006077	-0.000247844	0.483672	-0.537834	0.591517	0.781741	-10.5486
cg26872907	-0.000185571	0.754347	-0.535841	0.59289	0.781809	-10.5497
cg07019638	-0.000152125	0.820445	-0.533978	0.594175	0.781809	-10.5507
cg09490277	0.000133188	0.23373	0.529912	0.596984	0.782138	-10.5529
cg18066690	-6.45762e-05	0.861183	-0.529842	0.597032	0.782138	-10.5529
cg21221767	-0.000193099	0.563589	-0.521439	0.602857	0.788048	-10.5573
cg26538782	-0.000112231	0.772689	-0.516955	0.605976	0.789733	-10.5597
cg02734358	-0.000231186	0.440667	-0.515803	0.606778	0.789733	-10.5603
cg07930752	0.000101281	0.808592	0.509689	0.611045	0.793565	-10.5634
cg23169883	0.000258846	0.322137	0.505553	0.613939	0.795601	-10.5655
cg25893560	0.000139167	0.840988	0.503395	0.615451	0.795842	-10.5666
cg05398700	0.000230342	0.306632	0.496765	0.620108	0.800139	-10.57
cg09342997	0.000219891	0.445801	0.491847	0.623572	0.802882	-10.5724
cg02598071	-0.000100976	0.807273	-0.484679	0.628636	0.806561	-10.5759
cg25496930	-9.12437e-05	0.212051	-0.483999	0.629118	0.806561	-10.5763
cg15878616	0.000291787	0.345023	0.476561	0.634393	0.81159	-10.5799
cg15459165	-0.00014682	0.542992	-0.470643	0.638604	0.815239	-10.5827
cg18081760	-0.000133601	0.189835	-0.465158	0.642517	0.818493	-10.5853
cg04307083	0.000159146	0.293395	0.455256	0.649607	0.824972	-10.5898
cg13133835	-7.61421e-05	0.110674	-0.454216	0.650353	0.824972	-10.5903
cg06526020	0.000226818	0.472136	0.45024	0.653211	0.826336	-10.5921
cg06889975	0.000105	0.838265	0.448472	0.654483	0.826336	-10.5929
cg08253808	0.000212741	0.350461	0.446859	0.655644	0.826336	-10.5936
cg07725527	-0.000119055	0.27504	-0.444578	0.657288	0.826336	-10.5947
cg10536999	-3.15714e-05	0.0452899	-0.443155	0.658315	0.826336	-10.5953
cg21792134	-0.000216599	0.493019	-0.436194	0.663345	0.830912	-10.5984
cg04276058	-5.78439e-05	0.124901	-0.433545	0.665264	0.831579	-10.5995
cg05496363	-0.000120261	0.800421	-0.429391	0.668277	0.832189	-10.6013
cg25605731	-0.000197224	0.264672	-0.429048	0.668525	0.832189	-10.6015
cg18923906	0.000142833	0.401279	0.420639	0.674642	0.835716	-10.6051
cg16941568	-0.000196167	0.468505	-0.417618	0.676845	0.835716	-10.6064
cg03313271	0.000156569	0.589967	0.413514	0.679841	0.835716	-10.6081
cg14364797	-0.000179941	0.270289	-0.410096	0.682341	0.835716	-10.6095
cg13651908	8.39916e-05	0.790322	0.408518	0.683497	0.835716	-10.6101
cg11837293	0.000139915	0.271961	0.406903	0.684679	0.835716	-10.6108
cg18154117	0.000111321	0.717571	0.406403	0.685046	0.835716	-10.611
cg04606170	-5.41193e-05	0.121739	-0.406164	0.685221	0.835716	-10.6111
cg07679948	0.00016069	0.80965	0.405882	0.685428	0.835716	-10.6112
cg00702872	-6.90269e-05	0.827599	-0.40423	0.68664	0.835716	-10.6119
cg00445959	0.00010268	0.751409	0.404175	0.68668	0.835716	-10.6119
cg27027151	-0.000119488	0.31123	-0.397506	0.69158	0.839975	-10.6146
cg10639435	-0.000157474	0.547481	-0.389952	0.697145	0.843773	-10.6176
cg15153141	0.000122401	0.248581	0.385527	0.700413	0.843773	-10.6193
cg04244970	-0.000128881	0.25076	-0.384432	0.701222	0.843773	-10.6197
cg09859659	0.000203964	0.483708	0.383751	0.701726	0.843773	-10.62
cg18128887	-0.000219505	0.49619	-0.383735	0.701738	0.843773	-10.62
cg25416125	9.85061e-05	0.778316	0.379046	0.705208	0.845795	-10.6218
cg21350349	4.46686e-05	0.133156	0.377656	0.706239	0.845795	-10.6223
cg16836311	-0.000323804	0.498386	-0.370611	0.711469	0.849632	-10.625
cg07700837	4.60923e-05	0.116499	0.369527	0.712275	0.849632	-10.6254
cg18224038	-5.47961e-05	0.827677	-0.361014	0.718615	0.854574	-10.6285
cg26341831	0.000121096	0.689284	0.36014	0.719267	0.854574	-10.6288
cg09958801	3.42562e-05	0.0959349	0.357498	0.721239	0.855224	-10.6298
cg01002223	-3.75338e-05	0.888838	-0.3513	0.725874	0.859022	-10.632
cg16519762	-0.000110401	0.588857	-0.346187	0.729705	0.860549	-10.6338
cg06690168	4.05352e-05	0.11932	0.34575	0.730032	0.860549	-10.6339
cg23624705	9.64427e-05	0.213971	0.343167	0.73197	0.861141	-10.6348
cg25729350	0.000101968	0.237916	0.334991	0.738116	0.865328	-10.6376
cg11014468	0.000182202	0.490376	0.334597	0.738413	0.865328	-10.6378
cg07212327	0.00013928	0.463068	0.329072	0.742576	0.86851	-10.6396
cg01367627	-4.47866e-05	0.135019	-0.324762	0.74583	0.870619	-10.641
cg12344862	8.48119e-05	0.780958	0.32283	0.74729	0.870629	-10.6417
cg08506127	-0.000133536	0.67181	-0.320488	0.74906	0.871	-10.6424
cg21467614	-4.54982e-05	0.0989648	-0.315781	0.752623	0.872389	-10.6439
cg21685770	0.000154354	0.421595	0.315069	0.753162	0.872389	-10.6441
cg01156249	-9.36841e-05	0.124625	-0.302994	0.762329	0.880748	-10.6479
cg03708221	0.000106696	0.810032	0.300622	0.764133	0.880748	-10.6486
cg14655843	-0.000107822	0.505055	-0.29977	0.764782	0.880748	-10.6489
cg13066703	3.79575e-05	0.0938752	0.289458	0.772645	0.885092	-10.6519
cg18857618	-5.37492e-05	0.828927	-0.288251	0.773567	0.885092	-10.6523
cg23819411	0.000156563	0.274613	0.286881	0.774613	0.885092	-10.6527
cg14482811	7.95496e-05	0.849036	0.283575	0.777141	0.885092	-10.6536
cg19408207	8.72582e-05	0.767716	0.279194	0.780494	0.885092	-10.6549
cg16654610	8.2687e-05	0.818337	0.278975	0.780662	0.885092	-10.6549
cg10782923	7.37525e-05	0.801563	0.278251	0.781216	0.885092	-10.6551
cg18865207	-9.0509e-05	0.499051	-0.276615	0.78247	0.885092	-10.6556
cg10699171	7.80058e-05	0.701695	0.275611	0.78324	0.885092	-10.6559
cg16235995	-6.19252e-05	0.802376	-0.275524	0.783307	0.885092	-10.6559
cg15114607	-6.32455e-05	0.788429	-0.271997	0.786011	0.886479	-10.6569
cg08698943	-0.000107767	0.540688	-0.265613	0.790915	0.888993	-10.6586
cg01040649	4.42355e-05	0.830211	0.265238	0.791203	0.888993	-10.6587
cg23053742	-8.97719e-05	0.377368	-0.262179	0.793556	0.889856	-10.6595
cg10516886	-7.59218e-05	0.606417	-0.260383	0.794938	0.889856	-10.66
cg18830527	0.000121018	0.547299	0.254637	0.799364	0.892062	-10.6615
cg04855678	9.24618e-05	0.236981	0.253965	0.799882	0.892062	-10.6616
cg13468144	0.000119633	0.422813	0.251615	0.801695	0.892425	-10.6622
cg07584558	-3.87936e-05	0.159461	-0.247198	0.805105	0.8944	-10.6634
cg01154505	-8.62034e-05	0.836938	-0.244997	0.806805	0.8944	-10.6639
cg19594892	-5.05127e-05	0.812092	-0.243527	0.807942	0.8944	-10.6643
cg05298628	8.06742e-05	0.26337	0.238908	0.811514	0.89587	-10.6654
cg03637218	-9.98159e-05	0.46681	-0.236361	0.813487	0.89587	-10.666
cg20146241	0.000137346	0.448137	0.236022	0.813749	0.89587	-10.6661
cg12793123	1.74538e-05	0.0581486	0.221028	0.825382	0.90689	-10.6695
cg09220326	9.0915e-05	0.582676	0.219228	0.826781	0.90689	-10.6699
cg18050634	0.000107222	0.724155	0.215933	0.829344	0.90804	-10.6706
cg14082886	6.58442e-05	0.57493	0.205429	0.837525	0.915328	-10.6729
cg00661777	6.11553e-05	0.617018	0.194968	0.845691	0.919863	-10.675
cg23357708	-7.75502e-05	0.218388	-0.194922	0.845727	0.919863	-10.675
cg22563987	-5.65326e-05	0.126905	-0.194222	0.846274	0.919863	-10.6751
cg27166718	5.9966e-05	0.23708	0.192138	0.847903	0.919968	-10.6755
cg10944833	6.90192e-05	0.24033	0.182729	0.855266	0.926281	-10.6773
cg23244761	-4.20382e-05	0.849085	-0.174497	0.861718	0.931587	-10.6788
cg23213217	6.39377e-05	0.388214	0.168237	0.866632	0.935214	-10.6799
cg08777095	-4.22758e-05	0.770655	-0.164009	0.869953	0.935807	-10.6806
cg26986871	6.47054e-05	0.270265	0.163566	0.870301	0.935807	-10.6806
cg22001211	-4.74801e-05	0.207449	-0.15728	0.875243	0.939389	-10.6817
cg12182124	-4.28075e-05	0.291346	-0.155348	0.876763	0.939389	-10.682
cg04453471	4.79349e-05	0.374195	0.145194	0.88476	0.946267	-10.6835
cg11525052	-4.85305e-05	0.23353	-0.140361	0.88857	0.948651	-10.6842
cg05859076	-3.26293e-05	0.732114	-0.131447	0.895604	0.95338	-10.6854
cg05492387	6.21152e-05	0.681678	0.130721	0.896177	0.95338	-10.6855
cg14109551	2.49129e-05	0.785327	0.12697	0.899141	0.954839	-10.686
cg00091349	-3.81152e-05	0.557821	-0.124837	0.900826	0.954939	-10.6863
cg14145194	-2.83185e-05	0.25322	-0.12175	0.903266	0.954979	-10.6866
cg16582517	6.18724e-05	0.553259	0.117548	0.906588	0.954979	-10.6872
cg00288598	5.83609e-05	0.660259	0.117294	0.90679	0.954979	-10.6872
cg26707718	2.03934e-05	0.834243	0.116332	0.907551	0.954979	-10.6873
cg15791438	-2.95526e-05	0.195822	-0.114725	0.908822	0.954979	-10.6875
cg09221159	-2.95551e-05	0.692909	-0.1116	0.911295	0.955294	-10.6878
cg24904788	-3.38753e-05	0.130837	-0.110323	0.912306	0.955294	-10.688
cg08694574	2.38942e-05	0.748873	0.101631	0.91919	0.960315	-10.6889
cg10499974	4.5829e-05	0.575854	0.100228	0.920302	0.960315	-10.6891
cg04329870	2.24827e-05	0.830022	0.0942398	0.925049	0.962929	-10.6896
cg27423838	2.74915e-05	0.785597	0.0914629	0.927251	0.962929	-10.6899
cg17852482	3.98698e-05	0.400055	0.0909956	0.927622	0.962929	-10.6899
cg26572165	1.4517e-05	0.158193	0.0805069	0.935945	0.969891	-10.6908
cg07363543	1.69287e-05	0.129337	0.0640988	0.94898	0.976897	-10.692
cg10578938	-2.562e-05	0.361409	-0.0640385	0.949028	0.976897	-10.692
cg12297231	2.06246e-05	0.730431	0.0623177	0.950396	0.976897	-10.6922
cg13695076	2.13928e-05	0.343706	0.0621651	0.950517	0.976897	-10.6922
cg01874152	-1.41998e-05	0.806765	-0.0617502	0.950847	0.976897	-10.6922
cg07546943	1.6486e-05	0.667826	0.0548743	0.956314	0.980835	-10.6926
cg10837404	-8.46541e-06	0.858536	-0.0493031	0.960746	0.983699	-10.6929
cg15384400	-1.33614e-05	0.252061	-0.0447377	0.964378	0.984129	-10.6931
cg21291385	1.72624e-05	0.2569	0.0446517	0.964446	0.984129	-10.6931
cg10761804	6.88707e-06	0.108833	0.0377853	0.969911	0.985927	-10.6934
cg07837085	1.20709e-05	0.30252	0.0377429	0.969945	0.985927	-10.6934
cg07728865	-5.95813e-06	0.839974	-0.0342305	0.97274	0.985927	-10.6935
cg10812236	1.02796e-05	0.194167	0.0314458	0.974957	0.985927	-10.6936
cg08769189	-9.12374e-06	0.685009	-0.0313043	0.97507	0.985927	-10.6936
cg00458681	-1.07603e-05	0.362481	-0.0299401	0.976156	0.985927	-10.6937
cg04050463	-1.42417e-05	0.267863	-0.0260576	0.979247	0.985927	-10.6938
cg22065498	-5.68742e-06	0.211372	-0.0243751	0.980587	0.985927	-10.6938
cg04947157	-2.09113e-06	0.0953201	-0.0238601	0.980997	0.985927	-10.6938
cg23723835	-3.31214e-06	0.791354	-0.0130762	0.989585	0.992895	-10.694
cg19301114	7.02806e-07	0.770947	0.00318759	0.997461	0.998333	-10.6941
cg07661835	1.12818e-06	0.695654	0.00209232	0.998333	0.998333	-10.6941

## Sheet: sex (adjusting for cbcs)
	logFC	AveExpr	t	P.Value	adj.P.Val	B
cg22651103	-0.377402	0.323106	-47.2501	5.75861e-90	3.45517e-87	194.899
cg25848037	-0.297137	0.20717	-32.5043	1.8377e-68	5.51311e-66	145.778
cg00369058	0.173468	0.743924	25.3346	4.0721e-55	8.1442e-53	115.124
cg00813999	-0.200041	0.322348	-16.4405	6.02864e-35	9.04296e-33	68.6952
cg11944101	-0.0958077	0.693182	-8.21073	1.10045e-13	1.32054e-11	19.8752
cg24462702	-0.0895409	0.739633	-7.6455	2.62795e-12	2.62795e-10	16.7337
cg07590102	0.0324348	0.81139	5.57402	1.17855e-07	1.01019e-05	6.19735
cg09318840	-0.0309447	0.618552	-3.52013	0.000576736	0.0432552	-1.97795
cg27118278	0.00587395	0.0505209	3.37431	0.000949474	0.0632983	-2.44513
cg14032529	0.00745972	0.0857128	3.29526	0.00123612	0.0669064	-2.69135
cg25518868	-0.0205478	0.178111	-3.28116	0.00129506	0.0669064	-2.73474
cg27485845	-0.0273488	0.473074	-3.26104	0.00138371	0.0669064	-2.79638
cg19730972	-0.0300699	0.31379	-3.24684	0.00144964	0.0669064	-2.83968
cg12344862	-0.0181428	0.780958	-3.18144	0.00179277	0.0734141	-3.03699
cg02402946	-0.0334082	0.441825	-3.17416	0.00183535	0.0734141	-3.05876
cg00445959	-0.0172159	0.751409	-3.11706	0.00220298	0.0826118	-3.22782
cg08884752	-0.0239809	0.722228	-3.06125	0.00262727	0.0870879	-3.3905
cg02734358	-0.0297926	0.440667	-3.05348	0.00269196	0.0870879	-3.41293
cg02861504	-0.0251076	0.564956	-3.03872	0.00281898	0.0870879	-3.45543
cg03379131	-0.0128046	0.132736	-3.0293	0.00290293	0.0870879	-3.48247
cg07546943	-0.0196093	0.667826	-2.99721	0.00320642	0.091612	-3.57397
cg21671607	-0.0191989	0.239038	-2.88179	0.00455559	0.124243	-3.89596
cg12483340	-0.0318655	0.385297	-2.84496	0.00508484	0.127167	-3.99632
cg03989617	-0.0182881	0.23821	-2.84484	0.00508666	0.127167	-3.99664
cg09712234	-0.015462	0.601986	-2.78111	0.00613744	0.147299	-4.16761
cg17638468	-0.0178357	0.179142	-2.6614	0.0086592	0.196481	-4.47926
cg08560387	-0.0145697	0.113496	-2.62426	0.00961353	0.196481	-4.57344
cg02598071	-0.0119895	0.807273	-2.62142	0.0096902	0.196481	-4.58059
cg23272399	0.00606302	0.05527	2.62078	0.00970763	0.196481	-4.5822
cg16941568	-0.0269546	0.468505	-2.6156	0.00984918	0.196481	-4.59522
cg13093111	0.0310835	0.621745	2.60476	0.0101515	0.196481	-4.6224
cg19410791	-0.0304911	0.594098	-2.57451	0.01104	0.207	-4.69769
cg19835973	-0.0222848	0.808039	-2.55477	0.0116567	0.211941	-4.74639
cg21285555	-0.0283838	0.423829	-2.50334	0.0134111	0.236666	-4.87166
cg16013543	-0.0130182	0.211657	-2.4709	0.0146356	0.237945	-4.94948
cg14655843	-0.0195383	0.505055	-2.47049	0.0146519	0.237945	-4.95048
cg26227465	-0.0106466	0.811455	-2.46994	0.0146733	0.237945	-4.95177
cg11977716	0.0310846	0.283641	2.45595	0.0152327	0.239441	-4.98504
cg13203135	0.0213933	0.497914	2.44268	0.015781	0.239441	-5.01644
cg00970435	-0.0129586	0.217122	-2.43836	0.0159628	0.239441	-5.0266
cg03268893	-0.0146775	0.22217	-2.40586	0.0173943	0.25455	-5.1027
cg10054641	-0.0234973	0.446144	-2.34423	0.0204234	0.275237	-5.24438
cg24088496	0.0206155	0.507906	2.32903	0.0212386	0.275237	-5.27881
cg26169783	-0.0269697	0.610202	-2.3277	0.021311	0.275237	-5.2818
cg13651908	-0.0105096	0.790322	-2.3174	0.0218815	0.275237	-5.305
cg14284211	-0.0149191	0.176521	-2.31394	0.0220758	0.275237	-5.31276
cg03887528	-0.021627	0.469425	-2.31147	0.0222158	0.275237	-5.31831
cg27582527	-0.0149598	0.780244	-2.31063	0.0222634	0.275237	-5.32019
cg27122888	-0.0113162	0.187696	-2.30688	0.0224777	0.275237	-5.32859
cg06975311	-0.0107456	0.269513	-2.29711	0.0230439	0.276526	-5.35041
cg23723835	-0.0127314	0.791354	-2.27922	0.0241136	0.28369	-5.39014
cg07746532	0.00731257	0.0839233	2.26029	0.0252927	0.290639	-5.43187
cg13315450	-0.0133676	0.209616	-2.24263	0.0264375	0.290639	-5.4705
cg25486399	-0.0245119	0.659396	-2.23156	0.0271784	0.290639	-5.49458
cg06270401	-0.0236786	0.399098	-2.22996	0.0272865	0.290639	-5.49804
cg09300089	-0.0157424	0.216794	-2.22877	0.0273674	0.290639	-5.50062
cg08908131	-0.00869734	0.797007	-2.21968	0.0279928	0.290639	-5.52028
cg16519762	-0.0156181	0.588857	-2.21821	0.0280951	0.290639	-5.52345
cg09543427	-0.0228168	0.382222	-2.19574	0.0296996	0.30203	-5.5717
cg12793123	0.00383293	0.0581486	2.18835	0.0302445	0.302445	-5.58747
cg13595556	-0.0280161	0.436917	-2.16592	0.0319519	0.309106	-5.63503
cg15114607	-0.0111266	0.788429	-2.16549	0.0319856	0.309106	-5.63594
cg05870586	-0.01872	0.21526	-2.15949	0.0324561	0.309106	-5.64857
cg18066690	-0.00579154	0.861183	-2.14519	0.0336031	0.313257	-5.67857
cg07661835	0.0255026	0.695654	2.14112	0.0339362	0.313257	-5.68708
cg09958801	-0.00451434	0.0959349	-2.1247	0.0353075	0.320978	-5.72123
cg03340036	-0.0215661	0.440718	-2.11613	0.036042	0.322256	-5.73895
cg04050463	-0.0254271	0.267863	-2.10502	0.0370141	0.322256	-5.76183
cg16582517	-0.0244834	0.553259	-2.10451	0.0370595	0.322256	-5.76288
cg05617307	-0.0106685	0.799421	-2.07194	0.040042	0.334952	-5.82927
cg15153141	-0.0145139	0.248581	-2.06583	0.0406239	0.334952	-5.84162
cg04828493	0.0079857	0.878303	2.06418	0.0407827	0.334952	-5.84495
cg21268578	-0.0108355	0.151474	-2.06131	0.0410594	0.334952	-5.85074
cg03605454	-0.00915951	0.792755	-2.04864	0.0423008	0.334952	-5.87618
cg13356455	-0.00866901	0.850097	-2.0432	0.0428436	0.334952	-5.88706
cg20737812	-0.0118936	0.801796	-2.04274	0.0428892	0.334952	-5.88797
cg03318654	-0.0148263	0.756549	-2.03902	0.0432648	0.334952	-5.89541
cg18224038	-0.00684235	0.827677	-2.03439	0.0437349	0.334952	-5.90462
cg27027151	-0.0135159	0.31123	-2.03081	0.044102	0.334952	-5.91174
cg21792134	-0.0221411	0.493019	-2.01358	0.0459039	0.34428	-5.94582
cg18881723	-0.0126649	0.195604	-2.0062	0.0466947	0.345887	-5.96033
cg08253808	-0.0207819	0.350461	-1.97005	0.0507371	0.371247	-6.03068
cg14384416	-0.0139974	0.832816	-1.94487	0.0537259	0.385353	-6.07898
cg02150910	-0.00872659	0.824865	-1.94079	0.0542236	0.385353	-6.08674
cg01383401	-0.0128062	0.294604	-1.93547	0.0548785	0.385353	-6.09685
cg10516886	-0.0124892	0.606417	-1.93261	0.0552339	0.385353	-6.10228
cg01710351	-0.0114521	0.175321	-1.91819	0.0570519	0.393462	-6.12949
cg11354682	-0.0120469	0.726723	-1.91228	0.0578123	0.394175	-6.1406
cg22381196	-0.022164	0.399132	-1.89496	0.060088	0.400653	-6.17295
cg24238409	-0.0167456	0.556217	-1.89489	0.0600979	0.400653	-6.17309
cg05723552	-0.00984156	0.803809	-1.88841	0.0609689	0.401992	-6.18512
cg03637218	-0.0176331	0.46681	-1.88317	0.0616807	0.402265	-6.19482
cg10782923	-0.0109553	0.801563	-1.86301	0.0644837	0.413579	-6.23189
cg11557901	-0.0206924	0.405156	-1.85698	0.0653426	0.413579	-6.2429
cg14364797	0.0180696	0.270289	1.856	0.0654833	0.413579	-6.24469
cg13543915	-0.0110765	0.717094	-1.84379	0.0672544	0.42034	-6.26688
cg07728865	-0.00709368	0.839974	-1.83584	0.0684302	0.421962	-6.28126
cg23169883	-0.0207635	0.322137	-1.82654	0.0698255	0.421962	-6.298
cg15821562	0.0180002	0.292476	1.82561	0.0699672	0.421962	-6.29967
cg10278149	-0.00906521	0.741803	-1.82324	0.070327	0.421962	-6.30392
cg12996622	-0.0112071	0.78415	-1.81475	0.0716289	0.425518	-6.3191
cg14729344	0.0100322	0.269769	1.79967	0.0739915	0.435244	-6.3459
cg19037107	-0.0197924	0.470002	-1.79248	0.0751415	0.437717	-6.35861
cg21248060	0.0152358	0.867553	1.77689	0.0776829	0.444491	-6.38599
cg18830527	-0.0187423	0.547299	-1.77627	0.0777859	0.444491	-6.38708
cg08698943	0.0158692	0.540688	1.76127	0.0802996	0.448592	-6.41318
cg08682625	-0.0139112	0.296234	-1.76062	0.0804104	0.448592	-6.41431
cg16429499	-0.00927027	0.786636	-1.75802	0.0808534	0.448592	-6.41881
cg15035590	-0.00609417	0.865021	-1.74394	0.0832894	0.448592	-6.44311
cg14084689	-0.0104112	0.300062	-1.74258	0.0835273	0.448592	-6.44544
cg26538782	-0.00837465	0.772689	-1.73456	0.0849437	0.448592	-6.45917
cg26572165	-0.00694642	0.158193	-1.73324	0.0851782	0.448592	-6.46142
cg10499974	-0.017579	0.575854	-1.73102	0.0855749	0.448592	-6.46521
cg01582066	-0.0124783	0.614281	-1.72876	0.085981	0.448592	-6.46907
cg19696012	-0.00728043	0.840957	-1.72765	0.0861805	0.448592	-6.47096
cg06317348	-0.0145683	0.227176	-1.72157	0.0872807	0.448592	-6.4813
cg00366435	-0.00765469	0.847365	-1.7205	0.0874755	0.448592	-6.48311
cg26121053	0.00941899	0.880072	1.71079	0.0892583	0.453856	-6.49953
cg17830204	-0.0145755	0.443314	-1.70481	0.090372	0.454086	-6.5096
cg13068915	-0.00940017	0.744422	-1.69994	0.0912869	0.454086	-6.51777
cg21565496	0.0100529	0.852619	1.69806	0.0916416	0.454086	-6.52092
cg01692842	-0.0191232	0.408428	-1.69443	0.0923308	0.454086	-6.52699
cg02256631	-0.00932905	0.123104	-1.68169	0.0947812	0.458542	-6.5482
cg27059140	-0.0135546	0.588061	-1.68028	0.0950553	0.458542	-6.55053
cg04276058	-0.0049491	0.124901	-1.66537	0.0979978	0.458542	-6.57514
cg11992736	-0.0193917	0.443045	-1.66179	0.0987143	0.458542	-6.58102
cg03419136	-0.011354	0.684293	-1.66169	0.0987354	0.458542	-6.58119
cg26166854	-0.00968452	0.780017	-1.65847	0.0993841	0.458542	-6.58646
cg15956469	0.0147666	0.782018	1.65831	0.0994172	0.458542	-6.58673
cg10879992	-0.00936071	0.318143	-1.64977	0.101155	0.458542	-6.60067
cg19066520	0.0145628	0.714778	1.64942	0.101227	0.458542	-6.60124
cg27366072	-0.00763063	0.778821	-1.6439	0.102363	0.458542	-6.61021
cg15532942	0.00736878	0.857398	1.64326	0.102497	0.458542	-6.61126
cg03538296	-0.0107077	0.775917	-1.63755	0.103683	0.458542	-6.62049
cg05936004	-0.0209428	0.451531	-1.62978	0.105319	0.458542	-6.63303
cg02237342	0.00396073	0.0537188	1.62852	0.105586	0.458542	-6.63507
cg09257735	0.00690232	0.206163	1.62762	0.105776	0.458542	-6.6365
cg24788483	-0.0090072	0.770317	-1.62666	0.10598	0.458542	-6.63805
cg11671771	0.00391707	0.0730235	1.62195	0.106987	0.458542	-6.64561
cg06117093	-0.012903	0.241729	-1.62192	0.106993	0.458542	-6.64566
cg25887844	-0.0101167	0.237773	-1.60411	0.110865	0.467423	-6.67403
cg07635227	-0.00604208	0.0707419	-1.60213	0.111304	0.467423	-6.67718
cg26341831	0.011985	0.689284	1.60168	0.111402	0.467423	-6.67788
cg04978343	-0.0105487	0.175252	-1.59745	0.112343	0.468095	-6.68457
cg05070273	0.0139086	0.837825	1.58988	0.11404	0.471809	-6.6965
cg20602300	0.00968996	0.884224	1.58649	0.114807	0.471809	-6.70182
cg19269039	-0.0170634	0.423727	-1.58165	0.115907	0.472182	-6.70939
cg12182124	0.00968357	0.291346	1.57911	0.116489	0.472182	-6.71336
cg15087459	-0.0139474	0.327438	-1.57487	0.117467	0.472182	-6.71998
cg04855678	-0.0126804	0.236981	-1.56489	0.119788	0.472182	-6.73546
cg08154963	-0.0172837	0.399322	-1.56326	0.120172	0.472182	-6.73799
cg09220326	-0.0144166	0.582676	-1.56205	0.120456	0.472182	-6.73986
cg04658357	-0.00519485	0.849949	-1.55673	0.121714	0.472182	-6.74806
cg25616055	-0.0125462	0.164005	-1.55673	0.121715	0.472182	-6.74807
cg17202724	-0.00744028	0.195459	-1.55449	0.122248	0.472182	-6.75151
cg00439981	-0.0189282	0.430503	-1.55231	0.122767	0.472182	-6.75486
cg25605731	-0.0158103	0.264672	-1.5445	0.124646	0.474349	-6.76682
cg05604112	-0.00549085	0.114287	-1.54054	0.125609	0.474349	-6.77287
cg25599673	-0.00662456	0.816998	-1.53669	0.126547	0.474349	-6.77872
cg06465076	-0.0157091	0.475653	-1.53022	0.128141	0.474349	-6.78855
cg24641737	-0.00834937	0.159035	-1.52853	0.128558	0.474349	-6.7911
cg18990407	-0.0138322	0.708475	-1.52081	0.130486	0.474349	-6.80276
cg06398474	-0.0132806	0.34023	-1.51768	0.131273	0.474349	-6.80747
cg03313271	-0.0128	0.589967	-1.51762	0.131286	0.474349	-6.80755
cg06889975	-0.00790968	0.838265	-1.51593	0.131713	0.474349	-6.81009
cg10837858	0.00361497	0.0691518	1.51451	0.132072	0.474349	-6.81221
cg14145194	-0.00784446	0.25322	-1.51427	0.132133	0.474349	-6.81257
cg25235205	-0.00494875	0.832321	-1.51158	0.132818	0.474349	-6.81661
cg08645860	-0.0103396	0.535784	-1.50237	0.135175	0.479913	-6.83035
cg15564619	-0.0148062	0.582227	-1.49927	0.135978	0.479923	-6.83496
cg23053742	0.011373	0.377368	1.49114	0.138097	0.481607	-6.847
cg02212339	0.00787928	0.902416	1.49006	0.138379	0.481607	-6.84859
cg15258980	-0.00730338	0.200022	-1.48822	0.138863	0.481607	-6.8513
cg04838847	0.00500073	0.924642	1.48379	0.140035	0.482878	-6.85783
cg19301114	-0.00727251	0.770947	-1.48047	0.140918	0.483147	-6.86271
cg00058449	0.0150522	0.227967	1.4749	0.142407	0.485477	-6.87085
cg19460836	-0.0149587	0.425546	-1.47073	0.143531	0.486546	-6.87695
cg13652008	-0.0167907	0.43272	-1.46299	0.145635	0.488511	-6.8882
cg00701951	-0.011185	0.725531	-1.46261	0.145739	0.488511	-6.88875
cg23391288	-0.0042178	0.860348	-1.45624	0.147488	0.489044	-6.89796
cg08549335	-0.0151258	0.43365	-1.45609	0.147528	0.489044	-6.89817
cg26986871	-0.0127426	0.270265	-1.44574	0.150407	0.491043	-6.91305
cg26012482	-0.00693003	0.813366	-1.44506	0.150598	0.491043	-6.91404
cg01874152	-0.00739261	0.806765	-1.44242	0.151339	0.491043	-6.91781
cg08635931	-0.00675348	0.175574	-1.44219	0.151405	0.491043	-6.91814
cg13449535	-0.0115892	0.688829	-1.42465	0.156407	0.500242	-6.94307
cg01447281	-0.00905825	0.204615	-1.42362	0.156705	0.500242	-6.94453
cg27507284	-0.0095335	0.24749	-1.42293	0.156905	0.500242	-6.94551
cg00091349	-0.0096671	0.557821	-1.42061	0.157576	0.500242	-6.94877
cg00149213	-0.00727786	0.159243	-1.41496	0.159224	0.501175	-6.95672
cg17768768	0.00990382	0.884367	1.41015	0.160636	0.501175	-6.96346
cg05298628	0.0106134	0.26337	1.40995	0.160695	0.501175	-6.96374
cg05627557	-0.0137297	0.339922	-1.4077	0.16136	0.501175	-6.96689
cg00705730	-0.0186784	0.442749	-1.40538	0.162047	0.501175	-6.97012
cg04244970	-0.0104634	0.25076	-1.3995	0.163797	0.503252	-6.9783
cg06690168	-0.00365666	0.11932	-1.39604	0.164836	0.503252	-6.98311
ch.17.480931F	-0.00314015	0.076611	-1.39119	0.1663	0.503252	-6.98982
cg18081760	-0.0089132	0.189835	-1.39097	0.166366	0.503252	-6.99012
cg18886071	-0.00755514	0.186678	-1.38917	0.166912	0.503252	-6.99261
cg02606840	-0.0113663	0.169946	-1.37982	0.169767	0.506905	-7.00545
cg22153728	0.0106193	0.398684	1.37967	0.169813	0.506905	-7.00566
cg26707718	-0.00538206	0.834243	-1.37604	0.17093	0.507714	-7.01062
cg21254939	-0.00872343	0.244188	-1.36656	0.173879	0.510219	-7.02353
cg23244761	0.00733804	0.849085	1.36561	0.174176	0.510219	-7.02481
cg15029631	0.0124402	0.380533	1.36456	0.174506	0.510219	-7.02624
cg20786131	-0.00672469	0.181413	-1.36175	0.17539	0.510219	-7.03005
cg18734095	-0.00905287	0.710008	-1.35842	0.17644	0.510219	-7.03454
cg25104621	0.00284489	0.0473193	1.35704	0.176876	0.510219	-7.03639
cg25600606	-0.0153197	0.467399	-1.34613	0.18036	0.517781	-7.05104
cg08694574	-0.00699873	0.748873	-1.33429	0.184201	0.526287	-7.06681
cg03429643	-0.00907841	0.169226	-1.32707	0.186573	0.52836	-7.07636
cg19927257	0.00266356	0.0393403	1.32544	0.187109	0.52836	-7.07849
cg00440980	-0.00608883	0.828001	-1.32187	0.188294	0.52836	-7.0832
cg25739938	-0.0163316	0.451265	-1.3214	0.188448	0.52836	-7.08381
cg12480903	-0.00869961	0.273244	-1.3145	0.190753	0.532334	-7.09285
cg21350349	-0.00346074	0.133156	-1.30851	0.192769	0.532454	-7.10065
cg02964396	0.00202488	0.0462776	1.30749	0.193115	0.532454	-7.10198
cg23357708	-0.0115965	0.218388	-1.30648	0.193458	0.532454	-7.1033
cg19055828	-0.0126789	0.423382	-1.29911	0.195969	0.536901	-7.11284
cg02661764	-0.00719363	0.772629	-1.28883	0.19951	0.54141	-7.12607
cg07597976	-0.00550863	0.820209	-1.28709	0.200115	0.54141	-7.1283
cg26270899	-0.00958289	0.355144	-1.2863	0.200389	0.54141	-7.1293
cg25856090	-0.0077695	0.59621	-1.28233	0.201773	0.54141	-7.13437
cg07725527	-0.00766293	0.27504	-1.28132	0.202126	0.54141	-7.13566
cg26552743	-0.00452905	0.840631	-1.26264	0.208745	0.554328	-7.15929
cg14477767	-0.00824053	0.788208	-1.26226	0.20888	0.554328	-7.15976
cg00619207	-0.0117878	0.485854	-1.25992	0.209721	0.554328	-7.1627
cg22632840	-0.00670823	0.0693814	-1.24955	0.213477	0.554667	-7.17565
cg10624395	-0.00369094	0.860243	-1.24651	0.214588	0.554667	-7.17943
cg09221159	-0.00734414	0.692909	-1.24212	0.216199	0.554667	-7.18486
cg07002540	-0.00497282	0.762976	-1.24202	0.216233	0.554667	-7.18498
cg00644351	0.00443786	0.85046	1.24149	0.216427	0.554667	-7.18563
cg02720566	-0.00523207	0.14856	-1.24089	0.216651	0.554667	-7.18638
cg16893868	-0.0078346	0.208662	-1.23838	0.217577	0.554667	-7.18948
cg10057264	-0.00992128	0.287407	-1.23752	0.217893	0.554667	-7.19053
cg00661777	-0.00863324	0.617018	-1.23275	0.219665	0.554667	-7.1964
cg22708902	-0.0119475	0.217081	-1.23273	0.219671	0.554667	-7.19642
cg08130572	0.00730363	0.201132	1.2318	0.220018	0.554667	-7.19757
cg22014398	-0.00731466	0.220467	-1.22397	0.22295	0.559706	-7.20714
cg15384400	-0.00814189	0.252061	-1.221	0.224067	0.560168	-7.21075
cg15535471	-0.00529726	0.766434	-1.21622	0.225877	0.561862	-7.21654
cg08777095	0.00699009	0.770655	1.21427	0.226617	0.561862	-7.2189
cg17343167	-0.00764492	0.197299	-1.20334	0.230807	0.567547	-7.23206
cg10880902	-0.00907009	0.530769	-1.20002	0.232087	0.567547	-7.23603
cg02366988	-0.00402799	0.157881	-1.19472	0.234149	0.567547	-7.24236
cg20146241	0.0155184	0.448137	1.19421	0.234344	0.567547	-7.24295
cg10611016	-0.0148016	0.440293	-1.19199	0.235212	0.567547	-7.2456
cg23661721	-0.0118713	0.387272	-1.1917	0.235327	0.567547	-7.24595
cg07212327	-0.0112451	0.463068	-1.18942	0.236219	0.567547	-7.24865
cg18128887	0.015163	0.49619	1.1866	0.237325	0.567547	-7.25198
cg01881899	0.0075618	0.186269	1.18635	0.237424	0.567547	-7.25227
cg02321062	0.0073652	0.0860885	1.17621	0.241438	0.570132	-7.26421
cg21685770	-0.0128164	0.421595	-1.17109	0.243484	0.570132	-7.2702
cg14496375	-0.00765007	0.773588	-1.17081	0.243598	0.570132	-7.27053
cg18149207	-0.00494259	0.802329	-1.17077	0.243613	0.570132	-7.27057
cg13738327	0.00766469	0.889623	1.16979	0.244004	0.570132	-7.27171
cg23643435	-0.00451929	0.0647425	-1.16857	0.244496	0.570132	-7.27313
cg00458681	-0.00936676	0.362481	-1.16692	0.245157	0.570132	-7.27505
cg00103299	-0.00556416	0.795285	-1.16359	0.246501	0.571045	-7.27892
cg16836311	-0.0226637	0.498386	-1.16104	0.247534	0.571232	-7.28187
cg24430034	0.00675313	0.878265	1.15252	0.251006	0.577025	-7.2917
cg18701685	0.0097344	0.311862	1.14407	0.254479	0.58195	-7.30136
cg14555759	0.0105481	0.673575	1.1426	0.255088	0.58195	-7.30304
cg10578938	0.0101506	0.361409	1.13575	0.257935	0.585259	-7.31081
cg13947995	0.00406113	0.0764518	1.13425	0.258561	0.585259	-7.31251
cg22563987	0.00736351	0.126905	1.13209	0.259465	0.585259	-7.31495
cg20450123	-0.00812981	0.203623	-1.12768	0.261317	0.585537	-7.31992
cg05579731	-0.00387532	0.841737	-1.12715	0.26154	0.585537	-7.32051
cg05923857	-0.00715638	0.706413	-1.1174	0.265672	0.591927	-7.33142
cg09960724	0.00161964	0.0434822	1.11577	0.266367	0.591927	-7.33324
cg05496363	-0.00693672	0.800421	-1.10755	0.269888	0.592332	-7.34235
cg04910877	0.00737533	0.256261	1.10392	0.271457	0.592332	-7.34636
cg07809589	-0.00439254	0.212148	-1.09902	0.27358	0.592332	-7.35173
cg26692003	0.0114794	0.847873	1.09896	0.273607	0.592332	-7.3518
cg15657641	-0.00780223	0.209014	-1.09807	0.273994	0.592332	-7.35278
cg17852482	-0.0107314	0.400055	-1.09608	0.274862	0.592332	-7.35496
cg11014468	-0.0133219	0.490376	-1.09447	0.275564	0.592332	-7.35671
cg25535316	-0.00473945	0.822416	-1.09414	0.275706	0.592332	-7.35707
cg10825530	-0.0114084	0.485879	-1.09369	0.275905	0.592332	-7.35757
cg21683390	0.0114987	0.572144	1.09251	0.276422	0.592332	-7.35885
cg14574996	0.0078522	0.216584	1.08507	0.279691	0.596212	-7.36693
cg04609694	-0.0109866	0.416479	-1.08387	0.28022	0.596212	-7.36823
cg21221767	-0.00891881	0.563589	-1.0766	0.283447	0.600949	-7.37607
cg00984060	-0.0108608	0.323042	-1.06794	0.287322	0.607018	-7.38533
cg06329392	0.0077932	0.834325	1.06211	0.289951	0.610423	-7.39152
cg11230435	-0.0071282	0.179867	-1.05876	0.29147	0.611476	-7.39507
cg19594892	-0.00488854	0.812092	-1.05363	0.293803	0.614223	-7.40047
cg19455189	-0.00936318	0.235385	-1.05025	0.29535	0.614812	-7.40402
cg26872907	0.00810972	0.754347	1.04646	0.297089	0.614812	-7.40799
cg07881210	-0.00729956	0.284179	-1.04434	0.298065	0.614812	-7.4102
cg18835472	-0.00704822	0.69356	-1.04217	0.299066	0.614812	-7.41246
cg18055007	0.00491063	0.121141	1.04186	0.299208	0.614812	-7.41278
cg22749642	0.00888424	0.649003	1.03801	0.300995	0.615603	-7.41679
cg15906007	0.00773176	0.295624	1.03457	0.302591	0.615603	-7.42034
cg14011327	-0.00428697	0.167166	-1.0344	0.302671	0.615603	-7.42052
cg13828440	0.00734958	0.764555	1.02975	0.304841	0.617916	-7.42531
cg10825315	-0.00869565	0.537744	-1.02756	0.305868	0.617916	-7.42756
cg13133835	0.00383346	0.110674	1.02121	0.308856	0.621858	-7.43405
cg19358608	-0.00772473	0.678976	-1.0113	0.313557	0.627654	-7.44411
cg16802439	-0.0110997	0.325166	-1.01073	0.313827	0.627654	-7.44468
cg13066703	0.00296076	0.0938752	1.00793	0.315165	0.628237	-7.4475
cg20660269	0.00403144	0.059525	1.00375	0.317171	0.63014	-7.45171
cg00719568	-0.00441827	0.821796	-0.999957	0.318997	0.631677	-7.4555
cg07196673	0.00198665	0.0532537	0.996435	0.320699	0.631695	-7.45901
cg26562691	-0.00521144	0.790682	-0.995582	0.321112	0.631695	-7.45986
cg08280936	-0.00554774	0.221582	-0.990136	0.323757	0.633732	-7.46526
cg12655112	-0.00833252	0.605198	-0.989104	0.32426	0.633732	-7.46628
cg00219921	-0.00485865	0.841467	-0.982782	0.327351	0.637698	-7.47251
cg07837085	-0.00692668	0.30252	-0.968252	0.334531	0.648074	-7.48667
cg16681873	-0.00440918	0.748451	-0.965731	0.335787	0.648074	-7.48911
cg25598890	-0.00668243	0.171278	-0.963105	0.337098	0.648074	-7.49164
cg07930752	-0.00428199	0.808592	-0.962021	0.337641	0.648074	-7.49268
cg09662852	-0.00802268	0.248222	-0.961146	0.338079	0.648074	-7.49352
cg08864105	-0.00606712	0.0867045	-0.957832	0.339742	0.649188	-7.4967
cg23358740	0.00962347	0.27282	0.952503	0.342427	0.652242	-7.50179
cg27506442	-0.00663784	0.262153	-0.949518	0.343937	0.653045	-7.50462
cg11176694	0.00537053	0.23204	0.945783	0.345833	0.654573	-7.50816
cg06489037	-0.00910697	0.550558	-0.935301	0.351188	0.662619	-7.51802
cg17694130	-0.00909481	0.665872	-0.931366	0.353212	0.66435	-7.52169
cg18174654	-0.00582608	0.837421	-0.923163	0.357456	0.666879	-7.52929
cg18437209	-0.00494395	0.135122	-0.92259	0.357754	0.666879	-7.52982
cg08506127	-0.00857896	0.67181	-0.91998	0.359111	0.666879	-7.53222
cg21634628	-0.00386272	0.843628	-0.919591	0.359314	0.666879	-7.53258
cg07702659	-0.0049232	0.822439	-0.915964	0.361207	0.666879	-7.53591
cg25383568	0.00689594	0.794353	0.91546	0.36147	0.666879	-7.53637
cg25683989	-0.00339161	0.861599	-0.913514	0.362489	0.666879	-7.53815
cg19387310	0.00134918	0.0533384	0.911683	0.363449	0.666879	-7.53982
cg03795574	0.00711335	0.310477	0.906838	0.365997	0.669145	-7.54423
cg09342997	-0.00906111	0.445801	-0.905098	0.366915	0.669145	-7.5458
cg21743182	-0.00286661	0.864423	-0.90108	0.36904	0.670981	-7.54943
cg10480329	-0.00312244	0.838583	-0.898051	0.370647	0.67178	-7.55216
cg00702872	-0.00342369	0.827599	-0.894769	0.372393	0.67178	-7.5551
cg01040649	-0.00333949	0.830211	-0.893851	0.372883	0.67178	-7.55592
cg14109551	-0.00391819	0.785327	-0.891838	0.373957	0.67178	-7.55772
cg26056277	0.00831793	0.332848	0.875287	0.382865	0.684082	-7.57235
cg09490277	-0.00491553	0.23373	-0.872807	0.384211	0.684082	-7.57452
cg04947157	-0.00171809	0.0953201	-0.87278	0.384226	0.684082	-7.57454
cg17232476	0.00285441	0.861281	0.86959	0.385961	0.685139	-7.57732
cg23213217	-0.00736548	0.388214	-0.865858	0.387998	0.686723	-7.58056
cg23357533	-0.00341596	0.838385	-0.862682	0.389737	0.687771	-7.58331
cg25893560	-0.00530615	0.840988	-0.856635	0.39306	0.689318	-7.58851
cg23673974	-0.00486244	0.638077	-0.856335	0.393225	0.689318	-7.58876
cg02861441	0.00296811	0.101308	0.849757	0.396861	0.689318	-7.59438
cg13695076	-0.00653998	0.343706	-0.84901	0.397275	0.689318	-7.59501
cg25719851	-0.00717424	0.329673	-0.848079	0.397792	0.689318	-7.59581
cg07489413	0.00360574	0.105537	0.84683	0.398485	0.689318	-7.59686
cg05492387	0.00899928	0.681678	0.84613	0.398874	0.689318	-7.59746
cg10096215	-0.00569729	0.209081	-0.844211	0.399942	0.689318	-7.59908
cg10536999	0.00134851	0.0452899	0.840354	0.402093	0.689318	-7.60233
cg23624705	-0.00528941	0.213971	-0.840339	0.402102	0.689318	-7.60234
cg10812236	-0.00613337	0.194167	-0.838123	0.403341	0.689472	-7.60421
cg18582260	0.00919047	0.194627	0.83299	0.40622	0.691103	-7.6085
cg07307830	-0.003822	0.825608	-0.832316	0.406599	0.691103	-7.60906
cg23792308	-0.0048513	0.185788	-0.828676	0.40865	0.691284	-7.61209
cg14135025	-0.00153109	0.0461281	-0.828038	0.40901	0.691284	-7.61261
cg03209642	-0.00539988	0.0850913	-0.823793	0.41141	0.691504	-7.61612
cg18250453	-0.00336983	0.852394	-0.823732	0.411445	0.691504	-7.61617
cg13924996	-0.00813955	0.173954	-0.818743	0.414276	0.692476	-7.62028
cg25006077	-0.00845326	0.483672	-0.818646	0.414332	0.692476	-7.62035
cg25939861	0.00359901	0.830674	0.808372	0.420201	0.696812	-7.62872
cg07754940	-0.00582561	0.672237	-0.807143	0.420906	0.696812	-7.62972
cg17851021	-0.00215467	0.868819	-0.806172	0.421464	0.696812	-7.6305
cg06202778	-0.00349837	0.827156	-0.804862	0.422217	0.696812	-7.63156
cg14082886	-0.00577061	0.57493	-0.803966	0.422733	0.696812	-7.63228
cg05398700	-0.00830885	0.306632	-0.799723	0.42518	0.698925	-7.63568
cg21474838	0.00403368	0.824211	0.797133	0.426677	0.699471	-7.63776
cg03196485	0.00790014	0.651762	0.794001	0.428492	0.700532	-7.64025
cg02021288	-0.00342225	0.808407	-0.788932	0.43144	0.703425	-7.64427
cg07016730	-0.00348885	0.801816	-0.78591	0.433202	0.703425	-7.64665
cg21057323	0.00604278	0.653266	0.784923	0.433779	0.703425	-7.64743
cg18184053	-0.00294581	0.831913	-0.779909	0.436716	0.706134	-7.65136
cg22498365	0.00348595	0.872529	0.778057	0.437803	0.706134	-7.6528
cg06449334	-0.00645541	0.328196	-0.774196	0.440075	0.707896	-7.6558
cg27202779	0.00670669	0.203757	0.758894	0.449148	0.7174	-7.66755
cg01154505	-0.00597605	0.836938	-0.758247	0.449534	0.7174	-7.66804
cg00288598	-0.00842248	0.660259	-0.755907	0.450931	0.7174	-7.66982
cg18865207	-0.00553194	0.499051	-0.754697	0.451655	0.7174	-7.67073
cg13468144	-0.00801398	0.422813	-0.75253	0.452952	0.7174	-7.67237
cg07584558	-0.00264675	0.159461	-0.752187	0.453158	0.7174	-7.67263
cg03077671	0.00468484	0.209326	0.745164	0.457379	0.720846	-7.67789
cg13027206	0.0047219	0.220105	0.740704	0.460071	0.720846	-7.68121
cg21220520	-0.0107916	0.671766	-0.740138	0.460413	0.720846	-7.68163
cg18154117	-0.00453898	0.717571	-0.739315	0.460911	0.720846	-7.68224
cg16235995	-0.00372029	0.802376	-0.738603	0.461342	0.720846	-7.68277
cg26795340	0.00287151	0.832633	0.73623	0.46278	0.720846	-7.68452
cg16210395	-0.00221168	0.876978	-0.734642	0.463744	0.720846	-7.68569
cg00629585	0.00421685	0.297548	0.727238	0.468253	0.722852	-7.69112
cg15348679	-0.00504717	0.809092	-0.726051	0.468978	0.722852	-7.69198
cg23398076	-0.00252336	0.10466	-0.724723	0.46979	0.722852	-7.69295
cg11837293	-0.00558418	0.271961	-0.724618	0.469854	0.722852	-7.69302
cg21761853	-0.00496968	0.540585	-0.720641	0.47229	0.724109	-7.6959
cg24838825	-0.00511928	0.200643	-0.719348	0.473085	0.724109	-7.69684
cg07700837	0.00200579	0.116499	0.716371	0.474914	0.72506	-7.69898
cg14936008	0.00232445	0.889937	0.711112	0.478157	0.728158	-7.70274
cg23954655	0.00575094	0.592502	0.696542	0.487204	0.740057	-7.71302
cg27423838	-0.00465722	0.785597	-0.691558	0.490321	0.74291	-7.71648
cg15474337	-0.00813858	0.632778	-0.686922	0.493229	0.745434	-7.71969
cg13209388	0.00355576	0.810905	0.680086	0.497534	0.750052	-7.72437
cg21291385	-0.00586965	0.2569	-0.677705	0.499039	0.750434	-7.72599
cg12531611	-0.00277784	0.86063	-0.674086	0.50133	0.751995	-7.72844
cg24904788	0.00457316	0.130837	0.664663	0.507321	0.759084	-7.73477
cg03708221	-0.00524139	0.810032	-0.658908	0.511	0.762006	-7.73859
cg01367627	0.00203545	0.135019	0.657637	0.511814	0.762006	-7.73942
cg16654610	0.00435217	0.818337	0.655101	0.513441	0.762065	-7.74109
cg23683962	0.00232341	0.875138	0.65327	0.514617	0.762065	-7.74229
cg03889044	0.00477932	0.682143	0.650025	0.516705	0.762065	-7.74442
cg14583973	-0.0160788	0.57138	-0.647065	0.518613	0.762065	-7.74634
cg11163777	-0.00163142	0.0725456	-0.645187	0.519825	0.762065	-7.74756
cg09859659	-0.00759361	0.483708	-0.637351	0.524901	0.762065	-7.7526
cg03992638	-0.00397775	0.246823	-0.637065	0.525087	0.762065	-7.75278
cg05041073	0.0018611	0.0733654	0.636942	0.525167	0.762065	-7.75286
cg08817540	-0.00865333	0.673019	-0.635364	0.526192	0.762065	-7.75386
cg00287915	-0.00493894	0.234661	-0.634416	0.526809	0.762065	-7.75447
cg20641531	-0.00374421	0.755004	-0.633507	0.5274	0.762065	-7.75505
cg01002223	0.00151897	0.888838	0.632693	0.52793	0.762065	-7.75556
cg13785123	0.00754422	0.378234	0.628089	0.530933	0.762065	-7.75847
cg01940139	-0.00330122	0.824504	-0.627329	0.53143	0.762065	-7.75895
cg07675477	-0.0069513	0.320672	-0.626497	0.531974	0.762065	-7.75948
cg16047279	0.00705215	0.433642	0.626189	0.532176	0.762065	-7.75967
cg18857618	-0.00260705	0.828927	-0.623348	0.534035	0.762907	-7.76145
cg11525052	-0.00480151	0.23353	-0.619641	0.536467	0.764561	-7.76376
cg11906021	-0.00325312	0.769843	-0.614536	0.539824	0.767523	-7.76692
cg04859102	0.00113843	0.0902868	0.609124	0.543395	0.770601	-7.77024
cg22212560	0.0024106	0.871289	0.603551	0.547085	0.770601	-7.77363
cg03347559	0.00161254	0.0591867	0.602738	0.547624	0.770601	-7.77412
cg01525879	0.00342664	0.795249	0.60266	0.547676	0.770601	-7.77417
cg20610950	-0.00555023	0.714305	-0.601553	0.548411	0.770601	-7.77484
cg21596498	0.00159533	0.879524	0.597053	0.551403	0.772995	-7.77754
cg25554283	0.00141919	0.0587435	0.588131	0.557359	0.779524	-7.78285
cg19679865	-0.00276834	0.811021	-0.579008	0.563482	0.785411	-7.78819
cg22907103	-0.00187855	0.848842	-0.57434	0.566627	0.785411	-7.79089
cg09421111	-0.00579457	0.408925	-0.573731	0.567038	0.785411	-7.79124
cg18067520	-0.00238317	0.80853	-0.571589	0.568485	0.785411	-7.79247
cg12105450	-0.00283443	0.212042	-0.569546	0.569867	0.785411	-7.79364
cg14331899	-0.00232759	0.874526	-0.568692	0.570445	0.785411	-7.79413
cg24662823	-0.00263111	0.842593	-0.568267	0.570732	0.785411	-7.79437
cg15555970	0.00235046	0.0548556	0.55748	0.578059	0.790614	-7.80046
cg15086439	-0.005879	0.400665	-0.55723	0.578229	0.790614	-7.8006
cg13617280	0.00467451	0.650946	0.55522	0.5796	0.790614	-7.80173
cg19276014	0.00296874	0.896271	0.55136	0.582236	0.790614	-7.80387
cg08224785	0.00603281	0.47595	0.550873	0.582568	0.790614	-7.80414
cg10274029	0.00505748	0.605268	0.549639	0.583413	0.790614	-7.80482
cg06015525	-0.00439636	0.25815	-0.549165	0.583737	0.790614	-7.80508
cg09654116	-0.00221494	0.827329	-0.544889	0.586667	0.791891	-7.80743
cg25496930	-0.00228859	0.212051	-0.540792	0.589481	0.791891	-7.80966
cg11978441	0.00410058	0.839519	0.535795	0.592921	0.791891	-7.81236
cg06040872	-0.00266742	0.830052	-0.534862	0.593565	0.791891	-7.81286
cg12294633	-0.00229773	0.811372	-0.534617	0.593734	0.791891	-7.81299
cg09610286	-0.00148039	0.0770806	-0.532341	0.595305	0.791891	-7.81421
cg08608952	-0.002672	0.741508	-0.52976	0.597088	0.791891	-7.81559
cg03984502	-0.00146476	0.862335	-0.529734	0.597106	0.791891	-7.8156
cg09993145	0.00538032	0.541478	0.527709	0.598508	0.791891	-7.81668
cg18546384	-0.00190312	0.853235	-0.52579	0.599837	0.791891	-7.81769
cg14301562	-0.00213538	0.827287	-0.524279	0.600885	0.791891	-7.81849
cg03861966	-0.00107942	0.0651774	-0.522128	0.602378	0.791891	-7.81962
cg07616394	-0.00291909	0.220118	-0.521706	0.602671	0.791891	-7.81984
cg16148346	-0.00155383	0.871142	-0.519678	0.60408	0.791891	-7.8209
cg22222999	-0.00353074	0.214994	-0.519108	0.604477	0.791891	-7.8212
cg27166718	-0.0035984	0.23708	-0.514185	0.607906	0.793032	-7.82375
cg14482811	0.00322702	0.849036	0.512905	0.608798	0.793032	-7.82441
cg27043010	0.00146363	0.0670159	0.511744	0.609609	0.793032	-7.82501
cg19933595	-0.00395179	0.231275	-0.510275	0.610635	0.793032	-7.82576
cg16636767	-0.00282908	0.795921	-0.507162	0.612811	0.79414	-7.82735
cg17879722	0.00102333	0.0720869	0.503182	0.615599	0.794755	-7.82937
cg22903735	-0.00138245	0.0446537	-0.502704	0.615935	0.794755	-7.82961
cg20657709	-0.00212339	0.845018	-0.50024	0.617664	0.795276	-7.83085
cg05859076	0.00276291	0.732114	0.496295	0.620438	0.797136	-7.83282
cg03055671	-0.00393801	0.585819	-0.493674	0.622283	0.797799	-7.83413
cg10944833	0.00414893	0.24033	0.489877	0.624961	0.798287	-7.836
cg11186858	0.00623686	0.579545	0.489345	0.625337	0.798287	-7.83626
cg07978738	-0.00266612	0.26124	-0.487478	0.626655	0.798287	-7.83718
cg07363543	0.00287335	0.129337	0.485144	0.628306	0.798374	-7.83832
cg01987702	-0.00383151	0.272943	-0.480878	0.631328	0.798374	-7.84039
cg11411904	-0.000644408	0.047567	-0.48052	0.631582	0.798374	-7.84056
cg14595786	0.00298149	0.212217	0.479866	0.632046	0.798374	-7.84087
cg25729350	-0.00322605	0.237916	-0.472456	0.637312	0.802557	-7.84442
cg11070172	-0.00579694	0.351952	-0.471444	0.638032	0.802557	-7.8449
cg10505873	-0.00278098	0.20442	-0.465999	0.641916	0.805752	-7.84746
cg11774624	0.00190247	0.895077	0.462007	0.644769	0.807399	-7.84932
cg12838644	-0.000830042	0.0575601	-0.459228	0.646758	0.807399	-7.85061
cg24365417	-0.00230764	0.769279	-0.458521	0.647265	0.807399	-7.85093
cg15459165	0.00308474	0.542992	0.440603	0.660157	0.820175	-7.85902
cg02821342	-0.00196237	0.16537	-0.438839	0.661432	0.820175	-7.8598
cg21333217	0.00265652	0.879778	0.438595	0.661608	0.820175	-7.85991
cg08661469	0.00218083	0.114425	0.433431	0.665346	0.823108	-7.86217
cg22620363	-0.00208367	0.0868492	-0.427095	0.669944	0.827091	-7.86491
cg21467614	-0.00137526	0.0989648	-0.424985	0.671477	0.827282	-7.86581
cg27106643	-0.00333821	0.791259	-0.41049	0.682052	0.83785	-7.87189
cg15014975	-0.00265301	0.842541	-0.408079	0.683817	0.83785	-7.87288
cg18672716	-0.00201769	0.813739	-0.407497	0.684244	0.83785	-7.87312
cg19296305	-0.00221518	0.777592	-0.404019	0.686794	0.839259	-7.87454
cg06419846	0.00196271	0.897737	0.394514	0.693782	0.846075	-7.87835
cg05371506	-0.00262317	0.230557	-0.384199	0.701393	0.852816	-7.88239
cg04858164	-0.00396604	0.483576	-0.379018	0.705229	0.852816	-7.88437
cg05653887	0.00197109	0.821982	0.378484	0.705625	0.852816	-7.88458
cg20978247	-0.00570102	0.610412	-0.377838	0.706104	0.852816	-7.88482
cg12403778	-0.00190038	0.225775	-0.377417	0.706416	0.852816	-7.88498
cg25898577	-0.00244664	0.660737	-0.374404	0.70865	0.85364	-7.88612
cg12207930	-0.00189679	0.701399	-0.372663	0.709944	0.85364	-7.88677
cg10639435	-0.00329746	0.547481	-0.363889	0.716471	0.857506	-7.89002
cg00159243	0.00364143	0.262106	0.363745	0.716578	0.857506	-7.89007
cg04329870	-0.0019355	0.830022	-0.361601	0.718176	0.857506	-7.89085
cg14317609	0.00143061	0.10015	0.360233	0.719197	0.857506	-7.89135
cg10142452	0.00219401	0.802791	0.358749	0.720305	0.857506	-7.89189
cg22065498	-0.00185343	0.211372	-0.354041	0.723822	0.859404	-7.89357
cg00795812	-0.00244426	0.66624	-0.352782	0.724764	0.859404	-7.89402
cg15791438	0.00201054	0.195822	0.347888	0.728429	0.862046	-7.89574
cg11531557	-0.00152131	0.817728	-0.334493	0.738491	0.86993	-7.90033
cg15241779	0.0016606	0.811762	0.334292	0.738642	0.86993	-7.9004
cg04307083	-0.00260309	0.293395	-0.331736	0.740568	0.86993	-7.90126
cg13525276	-0.00346976	0.474595	-0.331307	0.740891	0.86993	-7.9014
cg13430807	-0.00133384	0.811547	-0.323557	0.74674	0.874943	-7.90395
cg12297231	0.00237744	0.730431	0.320229	0.749256	0.874943	-7.90503
cg22001211	0.00216635	0.207449	0.31986	0.749535	0.874943	-7.90515
cg14564351	-0.00281529	0.305921	-0.315384	0.752924	0.877193	-7.90657
cg00221794	-0.00270741	0.550044	-0.312363	0.755214	0.878155	-7.90753
cg07970799	0.00209146	0.773887	0.308865	0.757868	0.879537	-7.90862
cg17346246	0.00208435	0.844892	0.300598	0.764151	0.885117	-7.91115
cg07679948	-0.00264933	0.80965	-0.298158	0.766009	0.88556	-7.91189
cg19612309	0.000605966	0.043616	0.29135	0.7712	0.889846	-7.9139
cg01156249	-0.00196744	0.124625	-0.283538	0.777169	0.894499	-7.91616
cg05517541	-0.00330058	0.322541	-0.282171	0.778214	0.894499	-7.91655
cg16256390	0.00128447	0.122878	0.276745	0.78237	0.897162	-7.91807
cg03146219	-0.00667814	0.406625	-0.275083	0.783644	0.897162	-7.91853
cg05875239	0.0018655	0.747887	0.272114	0.785921	0.897162	-7.91935
cg11067179	0.000961949	0.850813	0.271065	0.786727	0.897162	-7.91964
cg27309871	0.00100746	0.854528	0.269396	0.788008	0.897162	-7.92009
cg24345747	0.00371869	0.633901	0.264606	0.791688	0.899646	-7.92137
cg23819411	0.00321599	0.274613	0.262638	0.793202	0.899662	-7.9219
cg00782811	-0.00206278	0.391621	-0.255722	0.798528	0.903993	-7.9237
cg10699171	-0.00156355	0.701695	-0.246146	0.805917	0.910641	-7.92611
cg23045908	0.00173907	0.248111	0.243863	0.807681	0.910919	-7.92668
cg17266282	0.00150383	0.232222	0.237096	0.812917	0.915104	-7.92831
cg25350872	0.00107626	0.84765	0.233509	0.815695	0.916512	-7.92916
cg10837404	-0.000889002	0.858536	-0.230603	0.817948	0.917325	-7.92984
cg13437525	0.00139664	0.193821	0.219609	0.826484	0.924142	-7.93233
cg02573468	-0.00176706	0.197553	-0.218809	0.827107	0.924142	-7.9325
cg00208012	0.00195778	0.789558	0.213953	0.830884	0.92449	-7.93356
cg10768932	0.00165168	0.217707	0.211522	0.832777	0.92449	-7.93408
cg08769189	-0.0013702	0.685009	-0.209519	0.834337	0.92449	-7.9345
cg27058497	0.00176991	0.616478	0.20763	0.835809	0.92449	-7.9349
cg02665297	0.00145972	0.841937	0.203786	0.838806	0.92449	-7.93569
cg09261289	0.00115254	0.812416	0.203741	0.838841	0.92449	-7.9357
cg07427475	-0.0033893	0.631142	-0.202095	0.840126	0.92449	-7.93604
cg18800235	0.00105874	0.825649	0.199314	0.842296	0.92449	-7.9366
cg10373891	0.000806957	0.146592	0.196443	0.844538	0.92449	-7.93717
cg26971042	0.00109405	0.268222	0.194443	0.846101	0.92449	-7.93756
cg10502324	-0.00152304	0.64719	-0.19414	0.846338	0.92449	-7.93762
cg11637084	-0.000815169	0.86402	-0.192078	0.84795	0.92449	-7.93802
cg23325335	-0.00210885	0.752959	-0.189944	0.849619	0.92449	-7.93843
cg12477370	0.000704979	0.124621	0.18874	0.850561	0.92449	-7.93866
cg12177944	0.00108563	0.843849	0.186604	0.852232	0.92449	-7.93907
cg23763137	0.000687495	0.11747	0.18605	0.852665	0.92449	-7.93917
cg25416125	-0.0010624	0.778316	-0.182078	0.855776	0.92449	-7.9399
cg00660167	0.00202259	0.326952	0.179117	0.858096	0.92449	-7.94044
cg17117981	-0.00165335	0.468469	-0.178997	0.85819	0.92449	-7.94046
cg18050634	-0.00198245	0.724155	-0.177932	0.859024	0.92449	-7.94065
cg17995557	-0.000745578	0.851057	-0.176974	0.859776	0.92449	-7.94083
cg10628126	-0.000681166	0.845687	-0.171954	0.863714	0.926041	-7.94171
cg06470558	-0.00108021	0.647482	-0.1698	0.865404	0.926041	-7.94208
cg07019638	-0.00108296	0.820445	-0.169234	0.865849	0.926041	-7.94217
cg21091766	-0.000731824	0.72609	-0.16543	0.868836	0.927583	-7.94281
cg00760938	-0.00051373	0.862305	-0.160519	0.872696	0.929234	-7.94362
cg07698804	0.00115009	0.825288	0.157475	0.87509	0.929234	-7.9441
cg12032027	0.000972624	0.811364	0.1562	0.876093	0.929234	-7.94431
cg04468741	0.000518182	0.822856	0.155584	0.876577	0.929234	-7.9444
cg24957609	-0.00116023	0.573865	-0.150245	0.88078	0.931164	-7.94522
cg16212145	-0.000670255	0.836706	-0.149328	0.881502	0.931164	-7.94536
cg09322573	-0.000977762	0.679409	-0.13685	0.891339	0.938613	-7.94716
cg01024458	-0.000415946	0.880947	-0.136416	0.891682	0.938613	-7.94722
cg20681931	0.000199393	0.0650283	0.128642	0.897819	0.940627	-7.94825
cg11465943	0.000842771	0.722418	0.128133	0.898221	0.940627	-7.94832
cg02331830	-0.00277889	0.39713	-0.128035	0.898299	0.940627	-7.94833
cg04606170	-0.000371611	0.121739	-0.124048	0.901449	0.942282	-7.94884
cg25131632	0.000605622	0.862373	0.119105	0.905357	0.94472	-7.94944
cg18923906	-0.000880699	0.401279	-0.115517	0.908195	0.944915	-7.94986
cg07721872	0.000478618	0.890183	0.114887	0.908694	0.944915	-7.94994
cg03722295	-0.00074028	0.701658	-0.102888	0.918194	0.953143	-7.95125
cg19408207	-0.000692597	0.767716	-0.0987282	0.92149	0.954912	-7.95167
cg11811510	-0.000414606	0.140924	-0.0957549	0.923847	0.955704	-7.95196
cg20460771	0.000570187	0.7953	0.093551	0.925595	0.955863	-7.95217
cg04453471	0.000678225	0.374195	0.0915433	0.927187	0.955863	-7.95236
cg26896499	0.000214663	0.086081	0.0884836	0.929614	0.956722	-7.95264
cg02016178	-0.000193134	0.0667088	-0.0864734	0.931209	0.956722	-7.95281
cg15691199	-0.000332502	0.138799	-0.0815666	0.935104	0.957485	-7.95323
cg02212836	0.000645713	0.712606	0.0815158	0.935144	0.957485	-7.95323
cg06526020	0.000885197	0.472136	0.0782627	0.937727	0.958494	-7.95349
cg03278514	-0.000230601	0.0668785	-0.0666805	0.946928	0.966253	-7.95434
cg11661493	0.000189224	0.855879	0.0551049	0.956131	0.971961	-7.95505
cg10761804	-0.000225045	0.108833	-0.054988	0.956224	0.971961	-7.95505
cg09849688	-0.000290875	0.241431	-0.0521211	0.958504	0.971961	-7.95521
cg07248223	0.000631435	0.409117	0.051495	0.959002	0.971961	-7.95524
cg04153882	-0.000246865	0.891398	-0.0472973	0.962341	0.973163	-7.95545
cg20525486	0.000314728	0.266048	0.0459275	0.963431	0.973163	-7.95551
cg02384859	-0.000206068	0.848352	-0.0405473	0.967713	0.975845	-7.95575
cg15878616	-0.000373394	0.345023	-0.0271607	0.978369	0.983868	-7.9562
cg18310515	0.000120705	0.833117	0.026433	0.978948	0.983868	-7.95622
cg15595502	0.00019303	0.343062	0.015877	0.987354	0.989874	-7.95645
cg05205074	4.32557e-05	0.881684	0.0133373	0.989377	0.989874	-7.95648
cg16596052	-5.98933e-05	0.858596	-0.0127133	0.989874	0.989874	-7.95649
